# Supplementary material for: Isoetin from Isoetaceae Exhibits Superior Pentatransferase Inhibition in Breast Cancer: Comparative Computational Profiling with FDA-Approved Tucatinib
Source: Pharmaceuticals (Basel). 2025 Apr 30;18(5):662. doi: 10.3390/ph18050662 (PMC12115012; doi:10.3390/ph18050662)
Supplement: Supplementary file 1 [file pharmaceuticals-18-00662-s001.zip]

Archive with 1 entries (1 files):
- pharmaceuticals-3605946-supplementary.xlsx
