# Supplementary material for: Isoetin from Isoetaceae Exhibits Superior Pentatransferase Inhibition in Breast Cancer: Comparative Computational Profiling with FDA-Approved Tucatinib
Source: Pharmaceuticals (Basel). 2025 Apr 30;18(5):662. doi: 10.3390/ph18050662 (PMC12115012; doi:10.3390/ph18050662)
Supplement: Supplementary file 1 [file pharmaceuticals-18-00662-s001.zip › pharmaceuticals-3605946-supplementary.xlsx]

## Sheet: Protein_Prep
PDB ID	1A52	3PP0	4EJN	4I23	7R9V		Name	Experiment	AGGRESCAN_Nr_hotspots	AGGRESCAN_a3v_value	Aa_Composition	Aa_Composition_Swissprot	Aa_Flexibility_VTR	All_AggScore	All_Aggrescan_a4v	All_Aggrescan_a4v_pos	All_Aromatic_SASA	All_Atomic_Contact_Energy	All_Dipole_Moment	All_Formal_Charge	All_Greasy_SASA	All_HB_Acceptor_SASA	All_HB_Donor_SASA	All_Hydrophilic_SASA	All_Hydrophobic_Moment	All_Hydrophobic_Patch_Energy	All_Hydrophobic_Patch_Energy_gt15	All_Hydrophobic_Patch_Energy_gt30	All_Hydrophobic_SASA	All_Moment_of_Inertia	All_Negative_Patch_Energy	All_Negative_Patch_Energy_gt30	All_Negative_Patch_Energy_gt50	All_Negative_formal_SASA	All_Negative_partial_SASA	All_Positive_Patch_Energy	All_Positive_Patch_Energy_gt30	All_Positive_Patch_Energy_gt50	All_Positive_formal_SASA	All_Positive_partial_SASA	All_SASA	All_Zeta_Potential	All_Zyggregator_profile_smoothed	All_Zyggregator_profile_smoothed_pos	Alpha_Helix_Chou_Fasman	Alpha_Helix_Deleage_Roux	Alpha_Helix_Levitt	Antiparallel_Beta_Strand	Apparent_Charge_eV
Total Energy (kcal/mol)	-1002.69	-1209.56	-1444.16	-1058.84	-3595.09		4EJN - prepared	0	15	-0.0139111	2288.5	2318.58	401.898	192.922	-6.9075	78.2231	0.0247635	-541.452	1037.67	4	0.00582372	0.0244422	0.0298511	0.474845	960.305	1702.06	1172.46	655.12	0.525155	5.18625	5333.62	3647.05	2843.49	0.0513726	0.467661	5858.68	4435.54	4061.58	0.090462	0.532339	19838.7	13.6345	-128.552	40.3625	417.98	423.594	420.36	408.53	1.66115
Potential Energy (kcal/mol)	-1002.69	-1209.56	-1444.16	-1058.84	-3595.09		3PP0 - prepared	0	10	0.054631	1663.5	1687.71	286.564	303.671	17.0917	67.6762	0.0131001	-473.888	647.01	4	0.0063232	0.0194538	0.0305736	0.445225	664.364	1666.37	1265.39	651.501	0.554775	2.88622	3426.76	2489.27	2299.66	0.0429822	0.441912	4406.31	3298.12	3107.56	0.0776876	0.558088	14227.3	13.5611	-82.9017	50.2088	293.72	296.648	294.45	295.03	1.46017
Kinetic Energy (kcal/mol)	0	0	0	0	0		1A52 - prepared	0	10	0.15739	1424.2	1457.23	238.618	526.295	36.1537	71.3231	0.0488104	-321.966	312.674	-7	0.00819583	0.0183324	0.0291728	0.365905	545.989	2138.77	1735.65	1253.34	0.634095	41.5129	3215.25	2178.55	1804.88	0.0399913	0.396232	2550.43	1658.81	1479.86	0.0444184	0.603768	13099.4	-23.741	-42.7505	43.1406	256.18	257.749	262.4	249.36	-2.58108
Temperature (K)	0	0	0	0	0		7R9V - prepared	0	38	0.0219598	5116.8	5191.93	917.422	725.776	21.1031	203.757	0.0314351	-1302.65	1838.2	4	0.00796891	0.0210457	0.0308271	0.462632	1378.05	4805.42	3094.23	2052.08	0.537368	19.4651	11524.4	7676.97	6624.67	0.0566205	0.467975	12607.6	9494.31	8495.17	0.0887042	0.532025	42150.2	13.9043	-317.286	30.2069	940.17	954.539	965.17	938.42	2.30515
Bond Stretch Energy (kcal/mol)	113.35	141.51	193.52	156.78	452.78		4I23 - prepared	0	10	0.0289356	1868.2	1901.23	324.828	462.673	8.1543	74.7084	0.0316848	-484.885	1408.73	-8	0.0107465	0.0174639	0.0217483	0.415892	759.166	2197.95	1691.39	1157.01	0.584108	45.4453	4821.04	3486.86	3242.28	0.0533425	0.424702	4348.03	3350.59	2928.21	0.0673201	0.575298	17687.5	-27.1893	-85.8074	56.7683	337.49	338.606	338.71	330.49	-3.10788
Angle Bending Energy (kcal/mol)	505.49	630	868.15	707.35	2004.06
Torsion Angle Energy (kcal/mol)	351.93	510.39	907.78	621.77	1639.13
Restraining Energy (kcal/mol)	0	0	0	0	0
1,4 Lennard Jones Energy (kcal/mol)	1141.75	1356.51	1963.57	1518.25	4386.65
1,4 Electrostatic Energy (kcal/mol)	438.19	343.99	563.53	576	1421.34
Lennard Jones Energy (kcal/mol)	-2298.12	-2843.49	-3917.72	-3005.97	-8944.51
Electrostatic Energy (kcal/mol)	-1291.57	-1368.32	-2089.98	-1685.91	-4720.78
H-bond Energy (kcal/mol)	0	0	0	0	0
								0
							0
[truncated: 125 more columns]

## Sheet: Exported_Sheet
Stars	Title	Entry ID	Entry Name	Date Added	Date Modified	PDB CRYST1 z	PDB CRYST1 a	PDB CRYST1 alpha	PDB CRYST1 b	PDB CRYST1 beta	PDB CRYST1 c	PDB CRYST1 gamma	PDB EXPDTA PH	PDB EXPDTA TEMPERATURE	PDB R	PDB RESOLUTION	PDB Rfree	PDB CLASSIFICATION	PDB CRYST1 Space Group	PDB DEPOSITION DATE	PDB EXPDTA	PDB ID	PDB REMARK 350 Biomolecule 1 Transform 1 Chains	PDB REMARK 350 Biomolecule 1 Transform 1 Matrix 1	PDB REMARK 350 Biomolecule 2 Transform 1 Chains	PDB REMARK 350 Biomolecule 2 Transform 1 Matrix 1	PDB REMARK 350 Biomolecule 2 Transform 1 Matrix 2	PDB REMARK 350 Biomolecule 3 Transform 1 Chains	PDB REMARK 350 Biomolecule 3 Transform 1 Matrix 1	PDB REMARK 350 Biomolecule 3 Transform 1 Matrix 2	PDB REMARK 350 Biomolecule 3 Transform 2 Chains	PDB REMARK 350 Biomolecule 3 Transform 2 Matrix 3	PDB REMARK 350 Biomolecule 3 Transform 2 Matrix 4	PDB REMARK 350 Biomolecule 4 Transform 1 Chains	PDB REMARK 350 Biomolecule 4 Transform 1 Matrix 1	PDB REMARK 350 Biomolecule 4 Transform 2 Chains	PDB REMARK 350 Biomolecule 4 Transform 2 Matrix 2	PDB TITLE	PDB format version	Source File Index	Source Path	Source File	added terminal oxygens	converted selenomethionines	created disulfur	prepared	Bend Energy-S-OPLS	Dihedral Energy-S-OPLS	El-14 Energy-S-OPLS
	1A52 - prepared	196866	1a52.1	45686.1	45686.1	36	147	90	147	90	168.9	120	7.4	110	0.223	2.8	0.274	RECEPTOR	H 3 2	35845	X-RAY DIFFRACTION	1A52	A, B	1.000000 0.000000 0.000000 0.000000;0.000000 1.000000 0.000000 0.000000;0.000000 0.000000 1.000000 0.000000	A, B	1.000000 0.000000 0.000000 0.000000;0.000000 1.000000 0.000000 0.000000;0.000000 0.000000 1.000000 0.000000	1.000000 0.000000 0.000000 0.000000;0.000000 -1.000000 0.000000 0.000000;0.000000 0.000000 -1.000000 168.900000	A	1.000000 0.000000 0.000000 0.000000;0.000000 1.000000 0.000000 0.000000;0.000000 0.000000 1.000000 0.000000	-0.500000 0.866025 0.000000 147.000000;0.866025 0.500000 0.000000 -84.870490;0.000000 0.000000 -1.000000 225.200000	B	1.000000 0.000000 0.000000 0.000000;0.000000 -1.000000 0.000000 0.000000;0.000000 0.000000 -1.000000 168.900000	-0.500000 -0.866025 0.000000 147.000000;0.866025 -0.500000 0.000000 -84.870490;0.000000 0.000000 1.000000 56.300000	A	1.000000 0.000000 0.000000 0.000000;0.000000 1.000000 0.000000 0.000000;0.000000 0.000000 1.000000 0.000000	B	1.000000 0.000000 0.000000 0.000000;0.000000 -1.000000 0.000000 0.000000;0.000000 0.000000 -1.000000 168.900000	ESTROGEN RECEPTOR ALPHA LIGAND-BINDING DOMAIN COMPLEXED TO ESTRADIOL	3.3	1	/home/nagmibano/Desktop/Breast_Cancer/vsw_ZINC_Natural_Breast_Cancer_1A52	vsw_ZINC_Natural_Breast_Cancer_1A52-MMGBSA_1-001.maegz	TRUE	TRUE	TRUE	TRUE	504.954	383.801	440.955
	ZINC000085569239	196867	natural-products.35113	45686.1	45686.1																																			77139	/home/nagmibano/Desktop/Breast_Cancer/vsw_ZINC_Natural_Breast_Cancer_1A52	vsw_ZINC_Natural_Breast_Cancer_1A52-MMGBSA_1-001.maegz
	ZINC000085569236	196868	natural-products.35353	45686.1	45686.1																																			77601	/home/nagmibano/Desktop/Breast_Cancer/vsw_ZINC_Natural_Breast_Cancer_1A52	vsw_ZINC_Natural_Breast_Cancer_1A52-MMGBSA_1-001.maegz
	ZINC000014726789	196869	natural-products.266598	45686.1	45686.1																																			678991	/home/nagmibano/Desktop/Breast_Cancer/vsw_ZINC_Natural_Breast_Cancer_1A52	vsw_ZINC_Natural_Breast_Cancer_1A52-MMGBSA_1-001.maegz
	ZINC000000155807	196870	natural-products.30007	45686.1	45686.1																																			66102	/home/nagmibano/Desktop/Breast_Cancer/vsw_ZINC_Natural_Breast_Cancer_1A52	vsw_ZINC_Natural_Breast_Cancer_1A52-MMGBSA_1-001.maegz
	ZINC000013377936	196871	natural-products.42490	45686.1	45686.1																																			95532	/home/nagmibano/Desktop/Breast_Cancer/vsw_ZINC_Natural_Breast_Cancer_1A52	vsw_ZINC_Natural_Breast_Cancer_1A52-MMGBSA_1-001.maegz
	ZINC000085597484	196872	natural-products.33841	45686.1	45686.1																																			74155	/home/nagmibano/Desktop/Breast_Cancer/vsw_ZINC_Natural_Breast_Cancer_1A52	vsw_ZINC_Natural_Breast_Cancer_1A52-MMGBSA_1-001.maegz
	ZINC000005854467	196873	natural-products.16166	45686.1	45686.1																																			33930	/home/nagmibano/Desktop/Breast_Cancer/vsw_ZINC_Natural_Breast_Cancer_1A52	vsw_ZINC_Natural_Breast_Cancer_1A52-MMGBSA_1-001.maegz
	ZINC000085597485	196874	natural-products.24454	45686.1	45686.1																																			52144	/home/nagmibano/Desktop/Breast_Cancer/vsw_ZINC_Natural_Breast_Cancer_1A52	vsw_ZINC_Natural_Breast_Cancer_1A52-MMGBSA_1-001.maegz
	ZINC000248335229	196875	natural-products.227974	45686.1	45686.1																																			575488	/home/nagmibano/Desktop/Breast_Cancer/vsw_ZINC_Natural_Breast_Cancer_1A52	vsw_ZINC_Natural_Breast_Cancer_1A52-MMGBSA_1-001.maegz
	ZINC000035465238	196876	natural-products.250197	45686.1	45686.1																																			631264	/home/nagmibano/Desktop/Breast_Cancer/vsw_ZINC_Natural_Breast_Cancer_1A52	vsw_ZINC_Natural_Breast_Cancer_1A52-MMGBSA_1-001.maegz
	ZINC000085569234	196877	natural-products.25052	45686.1	45686.1																																			54221	/home/nagmibano/Desktop/Breast_Cancer/vsw_ZINC_Natural_Breast_Cancer_1A52	vsw_ZINC_Natural_Breast_Cancer_1A52-MMGBSA_1-001.maegz
	ZINC000085597475	196878	natural-products.34527	45686.1	45686.1																																			75787	/home/nagmibano/Desktop/Breast_Cancer/vsw_ZINC_Natural_Breast_Cancer_1A52	vsw_ZINC_Natural_Breast_Cancer_1A52-MMGBSA_1-001.maegz
	ZINC000000155803	196879	natural-products.11453	45686.1	45686.1																																			23897	/home/nagmibano/Desktop/Breast_Cancer/vsw_ZINC_Natural_Breast_Cancer_1A52	vsw_ZINC_Natural_Breast_Cancer_1A52-MMGBSA_1-001.maegz
	ZINC000000105082	196880	natural-products.117544	45686.1	45686.1																																			278586	/home/nagmibano/Desktop/Breast_Cancer/vsw_ZINC_Natural_Breast_Cancer_1A52	vsw_ZINC_Natural_Breast_Cancer_1A52-MMGBSA_1-001.maegz
	ZINC000014819385	196881	natural-products.40185	45686.1	45686.1																																			89813	/home/nagmibano/Desktop/Breast_Cancer/vsw_ZINC_Natural_Breast_Cancer_1A52	vsw_ZINC_Natural_Breast_Cancer_1A52-MMGBSA_1-001.maegz
	ZINC000014726791	196882	natural-products.26224	45686.1	45686.1																																			58017	/home/nagmibano/Desktop/Breast_Cancer/vsw_ZINC_Natural_Breast_Cancer_1A52	vsw_ZINC_Natural_Breast_Cancer_1A52-MMGBSA_1-001.maegz
	ZINC000014819239	196883	natural-products.30026	45686.1	45686.1																																			66132	/home/nagmibano/Desktop/Breast_Cancer/vsw_ZINC_Natural_Breast_Cancer_1A52	vsw_ZINC_Natural_Breast_Cancer_1A52-MMGBSA_1-001.maegz
	ZINC000085569243	196884	natural-products.35354	45686.1	45686.1																																			77604	/home/nagmibano/Desktop/Breast_Cancer/vsw_ZINC_Natural_Breast_Cancer_1A52	vsw_ZINC_Natural_Breast_Cancer_1A52-MMGBSA_1-001.maegz
	ZINC000085858903	196885	natural-products.623	45686.1	45686.1																																			1252	/home/nagmibano/Desktop/Breast_Cancer/vsw_ZINC_Natural_Breast_Cancer_1A52	vsw_ZINC_Natural_Breast_Cancer_1A52-MMGBSA_1-001.maegz
	ZINC000085549648	196886	natural-products.34128	45686.1	45686.1																																			74737	/home/nagmibano/Desktop/Breast_Cancer/vsw_ZINC_Natural_Breast_Cancer_1A52	vsw_ZINC_Natural_Breast_Cancer_1A52-MMGBSA_1-001.maegz
	ZINC000003589221	196887	natural-products.18799	45686.1	45686.1																																			39411	/home/nagmibano/Desktop/Breast_Cancer/vsw_ZINC_Natural_Breast_Cancer_1A52	vsw_ZINC_Natural_Breast_Cancer_1A52-MMGBSA_1-001.maegz
	ZINC000070455141	196888	natural-products.233403	45686.1	45686.1																																			595183	/home/nagmibano/Desktop/Breast_Cancer/vsw_ZINC_Natural_Breast_Cancer_1A52	vsw_ZINC_Natural_Breast_Cancer_1A52-MMGBSA_1-001.maegz
	ZINC000031169862	196889	natural-products.212469	45686.1	45686.1																																			513420	/home/nagmibano/Desktop/Breast_Cancer/vsw_ZINC_Natural_Breast_Cancer_1A52	vsw_ZINC_Natural_Breast_Cancer_1A52-MMGBSA_1-001.maegz
	ZINC000014819201	196890	natural-products.103523	45686.1	45686.1																																			240946	/home/nagmibano/Desktop/Breast_Cancer/vsw_ZINC_Natural_Breast_Cancer_1A52	vsw_ZINC_Natural_Breast_Cancer_1A52-MMGBSA_1-001.maegz
	ZINC000095918985	196891	natural-products.37568	45686.1	45686.1																																			82707	/home/nagmibano/Desktop/Breast_Cancer/vsw_ZINC_Natural_Breast_Cancer_1A52	vsw_ZINC_Natural_Breast_Cancer_1A52-MMGBSA_1-001.maegz
	ZINC000049047502	196892	natural-products.189917	45686.1	45686.1																																			455568	/home/nagmibano/Desktop/Breast_Cancer/vsw_ZINC_Natural_Breast_Cancer_1A52	vsw_ZINC_Natural_Breast_Cancer_1A52-MMGBSA_1-001.maegz
	ZINC000059727838	196893	natural-products.118351	45686.1	45686.1																																			280158	/home/nagmibano/Desktop/Breast_Cancer/vsw_ZINC_Natural_Breast_Cancer_1A52	vsw_ZINC_Natural_Breast_Cancer_1A52-MMGBSA_1-001.maegz
	ZINC000085549817	196894	natural-products.44838	45686.1	45686.1																																			103345	/home/nagmibano/Desktop/Breast_Cancer/vsw_ZINC_Natural_Breast_Cancer_1A52	vsw_ZINC_Natural_Breast_Cancer_1A52-MMGBSA_1-001.maegz
	ZINC000003882103	196895	natural-products.66890	45686.1	45686.1																																			148745	/home/nagmibano/Desktop/Breast_Cancer/vsw_ZINC_Natural_Breast_Cancer_1A52	vsw_ZINC_Natural_Breast_Cancer_1A52-MMGBSA_1-001.maegz
	ZINC000095918625	196896	natural-products.37045	45686.1	45686.1																																			81547	/home/nagmibano/Desktop/Breast_Cancer/vsw_ZINC_Natural_Breast_Cancer_1A52	vsw_ZINC_Natural_Breast_Cancer_1A52-MMGBSA_1-001.maegz
	ZINC000069481952	196897	natural-products.270075	45686.1	45686.1																																			686700	/home/nagmibano/Desktop/Breast_Cancer/vsw_ZINC_Natural_Breast_Cancer_1A52	vsw_ZINC_Natural_Breast_Cancer_1A52-MMGBSA_1-001.maegz
	ZINC000031169866	196898	natural-products.212593	45686.1	45686.1																																			513615	/home/nagmibano/Desktop/Breast_Cancer/vsw_ZINC_Natural_Breast_Cancer_1A52	vsw_ZINC_Natural_Breast_Cancer_1A52-MMGBSA_1-001.maegz
	ZINC000013377898	196899	natural-products.30709	45686.1	45686.1																																			67405	/home/nagmibano/Desktop/Breast_Cancer/vsw_ZINC_Natural_Breast_Cancer_1A52	vsw_ZINC_Natural_Breast_Cancer_1A52-MMGBSA_1-001.maegz
	ZINC000003977996	196900	natural-products.131101	45686.1	45686.1																																			319422	/home/nagmibano/Desktop/Breast_Cancer/vsw_ZINC_Natural_Breast_Cancer_1A52	vsw_ZINC_Natural_Breast_Cancer_1A52-MMGBSA_1-001.maegz
	ZINC000014762603	196901	natural-products.157237	45686.1	45686.1																																			389905	/home/nagmibano/Desktop/Breast_Cancer/vsw_ZINC_Natural_Breast_Cancer_1A52	vsw_ZINC_Natural_Breast_Cancer_1A52-MMGBSA_1-001.maegz
	ZINC000000039452	196902	natural-products.21591	45686.1	45686.1																																			45163	/home/nagmibano/Desktop/Breast_Cancer/vsw_ZINC_Natural_Breast_Cancer_1A52	vsw_ZINC_Natural_Breast_Cancer_1A52-MMGBSA_1-001.maegz
	ZINC000013341040	196903	natural-products.56481	45686.1	45686.1																																			129241	/home/nagmibano/Desktop/Breast_Cancer/vsw_ZINC_Natural_Breast_Cancer_1A52	vsw_ZINC_Natural_Breast_Cancer_1A52-MMGBSA_1-001.maegz
	ZINC000000287389	196904	natural-products.74387	45686.1	45686.1																																			170237	/home/nagmibano/Desktop/Breast_Cancer/vsw_ZINC_Natural_Breast_Cancer_1A52	vsw_ZINC_Natural_Breast_Cancer_1A52-MMGBSA_1-001.maegz
	ZINC000015115077	196905	natural-products.35610	45686.1	45686.1																																			78132	/home/nagmibano/Desktop/Breast_Cancer/vsw_ZINC_Natural_Breast_Cancer_1A52	vsw_ZINC_Natural_Breast_Cancer_1A52-MMGBSA_1-001.maegz
	ZINC000069481947	196906	natural-products.268499	45686.1	45686.1																																			682825	/home/nagmibano/Desktop/Breast_Cancer/vsw_ZINC_Natural_Breast_Cancer_1A52	vsw_ZINC_Natural_Breast_Cancer_1A52-MMGBSA_1-001.maegz
	ZINC000015115078	196907	natural-products.42371	45686.1	45686.1																																			95105	/home/nagmibano/Desktop/Breast_Cancer/vsw_ZINC_Natural_Breast_Cancer_1A52	vsw_ZINC_Natural_Breast_Cancer_1A52-MMGBSA_1-001.maegz
	ZINC000003977997	196908	natural-products.131102	45686.1	45686.1																																			319423	/home/nagmibano/Desktop/Breast_Cancer/vsw_ZINC_Natural_Breast_Cancer_1A52	vsw_ZINC_Natural_Breast_Cancer_1A52-MMGBSA_1-001.maegz
	ZINC000014762699	196909	natural-products.55624	45686.1	45686.1																																			126997	/home/nagmibano/Desktop/Breast_Cancer/vsw_ZINC_Natural_Breast_Cancer_1A52	vsw_ZINC_Natural_Breast_Cancer_1A52-MMGBSA_1-001.maegz
	ZINC000000056474	196910	natural-products.35760	45686.1	45686.1																																			78542	/home/nagmibano/Desktop/Breast_Cancer/vsw_ZINC_Natural_Breast_Cancer_1A52	vsw_ZINC_Natural_Breast_Cancer_1A52-MMGBSA_1-001.maegz
	ZINC000014724692	196911	natural-products.103386	45686.1	45686.1																																			240339	/home/nagmibano/Desktop/Breast_Cancer/vsw_ZINC_Natural_Breast_Cancer_1A52	vsw_ZINC_Natural_Breast_Cancer_1A52-MMGBSA_1-001.maegz
	ZINC000014644604	196912	natural-products.55755	45686.1	45686.1																																			127301	/home/nagmibano/Desktop/Breast_Cancer/vsw_ZINC_Natural_Breast_Cancer_1A52	vsw_ZINC_Natural_Breast_Cancer_1A52-MMGBSA_1-001.maegz
	ZINC000085597471	196913	natural-products.211897	45686.1	45686.1																																			511826	/home/nagmibano/Desktop/Breast_Cancer/vsw_ZINC_Natural_Breast_Cancer_1A52	vsw_ZINC_Natural_Breast_Cancer_1A52-MMGBSA_1-001.maegz
	ZINC000013341038	196914	natural-products.56435	45686.1	45686.1																																			129151	/home/nagmibano/Desktop/Breast_Cancer/vsw_ZINC_Natural_Breast_Cancer_1A52	vsw_ZINC_Natural_Breast_Cancer_1A52-MMGBSA_1-001.maegz
	ZINC000003872494	196915	natural-products.42127	45686.1	45686.1																																			94454	/home/nagmibano/Desktop/Breast_Cancer/vsw_ZINC_Natural_Breast_Cancer_1A52	vsw_ZINC_Natural_Breast_Cancer_1A52-MMGBSA_1-001.maegz
	ZINC000013377886	196916	natural-products.133290	45686.1	45686.1																																			325307	/home/nagmibano/Desktop/Breast_Cancer/vsw_ZINC_Natural_Breast_Cancer_1A52	vsw_ZINC_Natural_Breast_Cancer_1A52-MMGBSA_1-001.maegz
	ZINC000095919015	196917	natural-products.38057	45686.1	45686.1																																			83635	/home/nagmibano/Desktop/Breast_Cancer/vsw_ZINC_Natural_Breast_Cancer_1A52	vsw_ZINC_Natural_Breast_Cancer_1A52-MMGBSA_1-001.maegz
	ZINC000033833981	196918	natural-products.21134	45686.1	45686.1																																			44207	/home/nagmibano/Desktop/Breast_Cancer/vsw_ZINC_Natural_Breast_Cancer_1A52	vsw_ZINC_Natural_Breast_Cancer_1A52-MMGBSA_1-001.maegz
	ZINC000014643574	196919	natural-products.22141	45686.1	45686.1																																			46394	/home/nagmibano/Desktop/Breast_Cancer/vsw_ZINC_Natural_Breast_Cancer_1A52	vsw_ZINC_Natural_Breast_Cancer_1A52-MMGBSA_1-001.maegz
	ZINC000000895660	196920	natural-products.33027	45686.1	45686.1																																			72113	/home/nagmibano/Desktop/Breast_Cancer/vsw_ZINC_Natural_Breast_Cancer_1A52	vsw_ZINC_Natural_Breast_Cancer_1A52-MMGBSA_1-001.maegz
	ZINC000003860685	196921	natural-products.54490	45686.1	45686.1																																			125107	/home/nagmibano/Desktop/Breast_Cancer/vsw_ZINC_Natural_Breast_Cancer_1A52	vsw_ZINC_Natural_Breast_Cancer_1A52-MMGBSA_1-001.maegz
	ZINC000033833986	196922	natural-products.18169	45686.1	45686.1																																			38255	/home/nagmibano/Desktop/Breast_Cancer/vsw_ZINC_Natural_Breast_Cancer_1A52	vsw_ZINC_Natural_Breast_Cancer_1A52-MMGBSA_1-001.maegz
	ZINC000095911480	196923	natural-products.19007	45686.1	45686.1																																			39831	/home/nagmibano/Desktop/Breast_Cancer/vsw_ZINC_Natural_Breast_Cancer_1A52	vsw_ZINC_Natural_Breast_Cancer_1A52-MMGBSA_1-001.maegz
	ZINC000261492976	196924	natural-products.23088	45686.1	45686.1																																			48696	/home/nagmibano/Desktop/Breast_Cancer/vsw_ZINC_Natural_Breast_Cancer_1A52	vsw_ZINC_Natural_Breast_Cancer_1A52-MMGBSA_1-001.maegz
	ZINC000086039255	196925	natural-products.15151	45686.1	45686.1																																			31605	/home/nagmibano/Desktop/Breast_Cancer/vsw_ZINC_Natural_Breast_Cancer_1A52	vsw_ZINC_Natural_Breast_Cancer_1A52-MMGBSA_1-001.maegz
	ZINC000252516141	196926	natural-products.213187	45686.1	45686.1																																			514995	/home/nagmibano/Desktop/Breast_Cancer/vsw_ZINC_Natural_Breast_Cancer_1A52	vsw_ZINC_Natural_Breast_Cancer_1A52-MMGBSA_1-001.maegz
	ZINC000014646811	196927	natural-products.133539	45686.1	45686.1																																			325893	/home/nagmibano/Desktop/Breast_Cancer/vsw_ZINC_Natural_Breast_Cancer_1A52	vsw_ZINC_Natural_Breast_Cancer_1A52-MMGBSA_1-001.maegz
	ZINC000015115237	196928	natural-products.41597	45686.1	45686.1																																			92826	/home/nagmibano/Desktop/Breast_Cancer/vsw_ZINC_Natural_Breast_Cancer_1A52	vsw_ZINC_Natural_Breast_Cancer_1A52-MMGBSA_1-001.maegz
	ZINC000001858786	196929	natural-products.63082	45686.1	45686.1																																			142143	/home/nagmibano/Desktop/Breast_Cancer/vsw_ZINC_Natural_Breast_Cancer_1A52	vsw_ZINC_Natural_Breast_Cancer_1A52-MMGBSA_1-001.maegz
	ZINC000003646169	196930	natural-products.263465	45686.1	45686.1																																			671535	/home/nagmibano/Desktop/Breast_Cancer/vsw_ZINC_Natural_Breast_Cancer_1A52	vsw_ZINC_Natural_Breast_Cancer_1A52-MMGBSA_1-001.maegz
	ZINC000096115846	196931	natural-products.141099	45686.1	45686.1																																			345074	/home/nagmibano/Desktop/Breast_Cancer/vsw_ZINC_Natural_Breast_Cancer_1A52	vsw_ZINC_Natural_Breast_Cancer_1A52-MMGBSA_1-001.maegz
	ZINC000101556410	196932	natural-products.27163	45686.1	45686.1																																			59887	/home/nagmibano/Desktop/Breast_Cancer/vsw_ZINC_Natural_Breast_Cancer_1A52	vsw_ZINC_Natural_Breast_Cancer_1A52-MMGBSA_1-001.maegz
	ZINC000095909540	196933	natural-products.36386	45686.1	45686.1																																			80223	/home/nagmibano/Desktop/Breast_Cancer/vsw_ZINC_Natural_Breast_Cancer_1A52	vsw_ZINC_Natural_Breast_Cancer_1A52-MMGBSA_1-001.maegz
	ZINC000015115013	196934	natural-products.35609	45686.1	45686.1																																			78131	/home/nagmibano/Desktop/Breast_Cancer/vsw_ZINC_Natural_Breast_Cancer_1A52	vsw_ZINC_Natural_Breast_Cancer_1A52-MMGBSA_1-001.maegz
	ZINC000095099479	196935	natural-products.39929	45686.1	45686.1																																			89139	/home/nagmibano/Desktop/Breast_Cancer/vsw_ZINC_Natural_Breast_Cancer_1A52	vsw_ZINC_Natural_Breast_Cancer_1A52-MMGBSA_1-001.maegz
	ZINC000000517202	196936	natural-products.240615	45686.1	45686.1																																			611891	/home/nagmibano/Desktop/Breast_Cancer/vsw_ZINC_Natural_Breast_Cancer_1A52	vsw_ZINC_Natural_Breast_Cancer_1A52-MMGBSA_1-001.maegz
	ZINC000000155806	196937	natural-products.26370	45686.1	45686.1																																			58312	/home/nagmibano/Desktop/Breast_Cancer/vsw_ZINC_Natural_Breast_Cancer_1A52	vsw_ZINC_Natural_Breast_Cancer_1A52-MMGBSA_1-001.maegz
	ZINC000106611619	196938	natural-products.264886	45686.1	45686.1																																			674084	/home/nagmibano/Desktop/Breast_Cancer/vsw_ZINC_Natural_Breast_Cancer_1A52	vsw_ZINC_Natural_Breast_Cancer_1A52-MMGBSA_1-001.maegz
	ZINC000014726530	196939	natural-products.40926	45686.1	45686.1																																			91317	/home/nagmibano/Desktop/Breast_Cancer/vsw_ZINC_Natural_Breast_Cancer_1A52	vsw_ZINC_Natural_Breast_Cancer_1A52-MMGBSA_1-001.maegz
	ZINC000014762605	196940	natural-products.117918	45686.1	45686.1																																			279514	/home/nagmibano/Desktop/Breast_Cancer/vsw_ZINC_Natural_Breast_Cancer_1A52	vsw_ZINC_Natural_Breast_Cancer_1A52-MMGBSA_1-001.maegz
	ZINC000095099475	196941	natural-products.39978	45686.1	45686.1																																			89407	/home/nagmibano/Desktop/Breast_Cancer/vsw_ZINC_Natural_Breast_Cancer_1A52	vsw_ZINC_Natural_Breast_Cancer_1A52-MMGBSA_1-001.maegz
	ZINC000085547535	196942	natural-products.33999	45686.1	45686.1																																			74520	/home/nagmibano/Desktop/Breast_Cancer/vsw_ZINC_Natural_Breast_Cancer_1A52	vsw_ZINC_Natural_Breast_Cancer_1A52-MMGBSA_1-001.maegz
	ZINC000006487282	196943	natural-products.30256	45686.1	45686.1																																			66511	/home/nagmibano/Desktop/Breast_Cancer/vsw_ZINC_Natural_Breast_Cancer_1A52	vsw_ZINC_Natural_Breast_Cancer_1A52-MMGBSA_1-001.maegz
	ZINC000002092568	196944	natural-products.57689	45686.1	45686.1																																			131542	/home/nagmibano/Desktop/Breast_Cancer/vsw_ZINC_Natural_Breast_Cancer_1A52	vsw_ZINC_Natural_Breast_Cancer_1A52-MMGBSA_1-001.maegz
	ZINC000085549645	196945	natural-products.48838	45686.1	45686.1																																			111757	/home/nagmibano/Desktop/Breast_Cancer/vsw_ZINC_Natural_Breast_Cancer_1A52	vsw_ZINC_Natural_Breast_Cancer_1A52-MMGBSA_1-001.maegz
	ZINC000013377887	196946	natural-products.133513	45686.1	45686.1																																			325855	/home/nagmibano/Desktop/Breast_Cancer/vsw_ZINC_Natural_Breast_Cancer_1A52	vsw_ZINC_Natural_Breast_Cancer_1A52-MMGBSA_1-001.maegz
	ZINC000104648782	196947	natural-products.264675	45686.1	45686.1																																			673735	/home/nagmibano/Desktop/Breast_Cancer/vsw_ZINC_Natural_Breast_Cancer_1A52	vsw_ZINC_Natural_Breast_Cancer_1A52-MMGBSA_1-001.maegz
	ZINC000031167735	196948	natural-products.133637	45686.1	45686.1																																			326055	/home/nagmibano/Desktop/Breast_Cancer/vsw_ZINC_Natural_Breast_Cancer_1A52	vsw_ZINC_Natural_Breast_Cancer_1A52-MMGBSA_1-001.maegz
	ZINC000255221022	196949	natural-products.18264	45686.1	45686.1																																			38466	/home/nagmibano/Desktop/Breast_Cancer/vsw_ZINC_Natural_Breast_Cancer_1A52	vsw_ZINC_Natural_Breast_Cancer_1A52-MMGBSA_1-001.maegz
	ZINC000014638395	196950	natural-products.18601	45686.1	45686.1																																			39090	/home/nagmibano/Desktop/Breast_Cancer/vsw_ZINC_Natural_Breast_Cancer_1A52	vsw_ZINC_Natural_Breast_Cancer_1A52-MMGBSA_1-001.maegz
	ZINC000031169388	196951	natural-products.70101	45686.1	45686.1																																			157425	/home/nagmibano/Desktop/Breast_Cancer/vsw_ZINC_Natural_Breast_Cancer_1A52	vsw_ZINC_Natural_Breast_Cancer_1A52-MMGBSA_1-001.maegz
	ZINC000005430816	196952	natural-products.19490	45686.1	45686.1																																			40897	/home/nagmibano/Desktop/Breast_Cancer/vsw_ZINC_Natural_Breast_Cancer_1A52	vsw_ZINC_Natural_Breast_Cancer_1A52-MMGBSA_1-001.maegz
	ZINC000031169384	196953	natural-products.97452	45686.1	45686.1																																			222067	/home/nagmibano/Desktop/Breast_Cancer/vsw_ZINC_Natural_Breast_Cancer_1A52	vsw_ZINC_Natural_Breast_Cancer_1A52-MMGBSA_1-001.maegz
	ZINC000013341367	196954	natural-products.30708	45686.1	45686.1																																			67404	/home/nagmibano/Desktop/Breast_Cancer/vsw_ZINC_Natural_Breast_Cancer_1A52	vsw_ZINC_Natural_Breast_Cancer_1A52-MMGBSA_1-001.maegz
	ZINC000003650002	196955	natural-products.64350	45686.1	45686.1																																			144386	/home/nagmibano/Desktop/Breast_Cancer/vsw_ZINC_Natural_Breast_Cancer_1A52	vsw_ZINC_Natural_Breast_Cancer_1A52-MMGBSA_1-001.maegz
	ZINC000014726795	196956	natural-products.26109	45686.1	45686.1																																			57421	/home/nagmibano/Desktop/Breast_Cancer/vsw_ZINC_Natural_Breast_Cancer_1A52	vsw_ZINC_Natural_Breast_Cancer_1A52-MMGBSA_1-001.maegz
	ZINC000035465537	196957	natural-products.250229	45686.1	45686.1																																			631344	/home/nagmibano/Desktop/Breast_Cancer/vsw_ZINC_Natural_Breast_Cancer_1A52	vsw_ZINC_Natural_Breast_Cancer_1A52-MMGBSA_1-001.maegz
	ZINC000001689531	196958	natural-products.23692	45686.1	45686.1																																			50248	/home/nagmibano/Desktop/Breast_Cancer/vsw_ZINC_Natural_Breast_Cancer_1A52	vsw_ZINC_Natural_Breast_Cancer_1A52-MMGBSA_1-001.maegz
	ZINC000059200522	196959	natural-products.21284	45686.1	45686.1																																			44487	/home/nagmibano/Desktop/Breast_Cancer/vsw_ZINC_Natural_Breast_Cancer_1A52	vsw_ZINC_Natural_Breast_Cancer_1A52-MMGBSA_1-001.maegz
	ZINC000095909526	196960	natural-products.267985	45686.1	45686.1																																			681696	/home/nagmibano/Desktop/Breast_Cancer/vsw_ZINC_Natural_Breast_Cancer_1A52	vsw_ZINC_Natural_Breast_Cancer_1A52-MMGBSA_1-001.maegz
	ZINC000000527386	196961	natural-products.35409	45686.1	45686.1																																			77720	/home/nagmibano/Desktop/Breast_Cancer/vsw_ZINC_Natural_Breast_Cancer_1A52	vsw_ZINC_Natural_Breast_Cancer_1A52-MMGBSA_1-001.maegz
	ZINC000031166667	196962	natural-products.212668	45686.1	45686.1																																			513774	/home/nagmibano/Desktop/Breast_Cancer/vsw_ZINC_Natural_Breast_Cancer_1A52	vsw_ZINC_Natural_Breast_Cancer_1A52-MMGBSA_1-001.maegz
	ZINC000014811015	196963	natural-products.35923	45686.1	45686.1																																			79016	/home/nagmibano/Desktop/Breast_Cancer/vsw_ZINC_Natural_Breast_Cancer_1A52	vsw_ZINC_Natural_Breast_Cancer_1A52-MMGBSA_1-001.maegz
	ZINC000013341036	196964	natural-products.30619	45686.1	45686.1																																			67261	/home/nagmibano/Desktop/Breast_Cancer/vsw_ZINC_Natural_Breast_Cancer_1A52	vsw_ZINC_Natural_Breast_Cancer_1A52-MMGBSA_1-001.maegz
	ZINC000001646740	196965	natural-products.18727	45686.1	45686.1																																			39307	/home/nagmibano/Desktop/Breast_Cancer/vsw_ZINC_Natural_Breast_Cancer_1A52	vsw_ZINC_Natural_Breast_Cancer_1A52-MMGBSA_1-001.maegz
	ZINC000033831952	196966	natural-products.29986	45686.1	45686.1																																			66076	/home/nagmibano/Desktop/Breast_Cancer/vsw_ZINC_Natural_Breast_Cancer_1A52	vsw_ZINC_Natural_Breast_Cancer_1A52-MMGBSA_1-001.maegz
	ZINC000012895224	196967	natural-products.89945	45686.1	45686.1																																			206702	/home/nagmibano/Desktop/Breast_Cancer/vsw_ZINC_Natural_Breast_Cancer_1A52	vsw_ZINC_Natural_Breast_Cancer_1A52-MMGBSA_1-001.maegz
	ZINC000071404432	196968	natural-products.135289	45686.1	45686.1																																			329810	/home/nagmibano/Desktop/Breast_Cancer/vsw_ZINC_Natural_Breast_Cancer_1A52	vsw_ZINC_Natural_Breast_Cancer_1A52-MMGBSA_1-001.maegz
	ZINC000008791541	196969	natural-products.169740	45686.1	45686.1																																			414178	/home/nagmibano/Desktop/Breast_Cancer/vsw_ZINC_Natural_Breast_Cancer_1A52	vsw_ZINC_Natural_Breast_Cancer_1A52-MMGBSA_1-001.maegz
	ZINC000014681317	196970	natural-products.30768	45686.1	45686.1																																			67500	/home/nagmibano/Desktop/Breast_Cancer/vsw_ZINC_Natural_Breast_Cancer_1A52	vsw_ZINC_Natural_Breast_Cancer_1A52-MMGBSA_1-001.maegz
	ZINC000085549887	196971	natural-products.46275	45686.1	45686.1																																			106607	/home/nagmibano/Desktop/Breast_Cancer/vsw_ZINC_Natural_Breast_Cancer_1A52	vsw_ZINC_Natural_Breast_Cancer_1A52-MMGBSA_1-001.maegz
	ZINC000096116058	196972	natural-products.152577	45686.1	45686.1																																			379896	/home/nagmibano/Desktop/Breast_Cancer/vsw_ZINC_Natural_Breast_Cancer_1A52	vsw_ZINC_Natural_Breast_Cancer_1A52-MMGBSA_1-001.maegz
	ZINC000038440837	196973	natural-products.269001	45686.1	45686.1																																			683870	/home/nagmibano/Desktop/Breast_Cancer/vsw_ZINC_Natural_Breast_Cancer_1A52	vsw_ZINC_Natural_Breast_Cancer_1A52-MMGBSA_1-001.maegz
	ZINC000095909542	196974	natural-products.37498	45686.1	45686.1																																			82577	/home/nagmibano/Desktop/Breast_Cancer/vsw_ZINC_Natural_Breast_Cancer_1A52	vsw_ZINC_Natural_Breast_Cancer_1A52-MMGBSA_1-001.maegz
	ZINC000014585205	196975	natural-products.16618	45686.1	45686.1																																			34841	/home/nagmibano/Desktop/Breast_Cancer/vsw_ZINC_Natural_Breast_Cancer_1A52	vsw_ZINC_Natural_Breast_Cancer_1A52-MMGBSA_1-001.maegz
	ZINC000064539139	196976	natural-products.46877	45686.1	45686.1																																			107672	/home/nagmibano/Desktop/Breast_Cancer/vsw_ZINC_Natural_Breast_Cancer_1A52	vsw_ZINC_Natural_Breast_Cancer_1A52-MMGBSA_1-001.maegz
	ZINC000015052537	196977	natural-products.59497	45686.1	45686.1																																			135720	/home/nagmibano/Desktop/Breast_Cancer/vsw_ZINC_Natural_Breast_Cancer_1A52	vsw_ZINC_Natural_Breast_Cancer_1A52-MMGBSA_1-001.maegz
	ZINC000000388656	196978	natural-products.187487	45686.1	45686.1																																			449483	/home/nagmibano/Desktop/Breast_Cancer/vsw_ZINC_Natural_Breast_Cancer_1A52	vsw_ZINC_Natural_Breast_Cancer_1A52-MMGBSA_1-001.maegz
	ZINC000014439530	196979	natural-products.56010	45686.1	45686.1																																			127968	/home/nagmibano/Desktop/Breast_Cancer/vsw_ZINC_Natural_Breast_Cancer_1A52	vsw_ZINC_Natural_Breast_Cancer_1A52-MMGBSA_1-001.maegz
	ZINC000095936377	196980	natural-products.31653	45686.1	45686.1																																			69104	/home/nagmibano/Desktop/Breast_Cancer/vsw_ZINC_Natural_Breast_Cancer_1A52	vsw_ZINC_Natural_Breast_Cancer_1A52-MMGBSA_1-001.maegz
	ZINC000095099481	196981	natural-products.39980	45686.1	45686.1																																			89415	/home/nagmibano/Desktop/Breast_Cancer/vsw_ZINC_Natural_Breast_Cancer_1A52	vsw_ZINC_Natural_Breast_Cancer_1A52-MMGBSA_1-001.maegz
	ZINC000015112765	196982	natural-products.133446	45686.1	45686.1																																			325695	/home/nagmibano/Desktop/Breast_Cancer/vsw_ZINC_Natural_Breast_Cancer_1A52	vsw_ZINC_Natural_Breast_Cancer_1A52-MMGBSA_1-001.maegz
	ZINC000014711695	196983	natural-products.40161	45686.1	45686.1																																			89757	/home/nagmibano/Desktop/Breast_Cancer/vsw_ZINC_Natural_Breast_Cancer_1A52	vsw_ZINC_Natural_Breast_Cancer_1A52-MMGBSA_1-001.maegz
	ZINC000002159818	196984	natural-products.65707	45686.1	45686.1																																			146533	/home/nagmibano/Desktop/Breast_Cancer/vsw_ZINC_Natural_Breast_Cancer_1A52	vsw_ZINC_Natural_Breast_Cancer_1A52-MMGBSA_1-001.maegz
	ZINC000085549844	196985	natural-products.46333	45686.1	45686.1																																			106703	/home/nagmibano/Desktop/Breast_Cancer/vsw_ZINC_Natural_Breast_Cancer_1A52	vsw_ZINC_Natural_Breast_Cancer_1A52-MMGBSA_1-001.maegz
	ZINC000014647295	196986	natural-products.153034	45686.1	45686.1																																			380911	/home/nagmibano/Desktop/Breast_Cancer/vsw_ZINC_Natural_Breast_Cancer_1A52	vsw_ZINC_Natural_Breast_Cancer_1A52-MMGBSA_1-001.maegz
	ZINC000013378082	196987	natural-products.56228	45686.1	45686.1																																			128433	/home/nagmibano/Desktop/Breast_Cancer/vsw_ZINC_Natural_Breast_Cancer_1A52	vsw_ZINC_Natural_Breast_Cancer_1A52-MMGBSA_1-001.maegz
	ZINC000012657944	196988	natural-products.176203	45686.1	45686.1																																			429310	/home/nagmibano/Desktop/Breast_Cancer/vsw_ZINC_Natural_Breast_Cancer_1A52	vsw_ZINC_Natural_Breast_Cancer_1A52-MMGBSA_1-001.maegz
	ZINC000095099419	196989	natural-products.39901	45686.1	45686.1																																			89084	/home/nagmibano/Desktop/Breast_Cancer/vsw_ZINC_Natural_Breast_Cancer_1A52	vsw_ZINC_Natural_Breast_Cancer_1A52-MMGBSA_1-001.maegz
	ZINC000040669978	196990	natural-products.49665	45686.1	45686.1																																			113770	/home/nagmibano/Desktop/Breast_Cancer/vsw_ZINC_Natural_Breast_Cancer_1A52	vsw_ZINC_Natural_Breast_Cancer_1A52-MMGBSA_1-001.maegz
	ZINC000001689533	196991	natural-products.33093	45686.1	45686.1																																			72220	/home/nagmibano/Desktop/Breast_Cancer/vsw_ZINC_Natural_Breast_Cancer_1A52	vsw_ZINC_Natural_Breast_Cancer_1A52-MMGBSA_1-001.maegz
	ZINC000245298285	196992	natural-products.2935	45686.1	45686.1																																			6070	/home/nagmibano/Desktop/Breast_Cancer/vsw_ZINC_Natural_Breast_Cancer_1A52	vsw_ZINC_Natural_Breast_Cancer_1A52-MMGBSA_1-001.maegz
	ZINC000000899553	196993	natural-products.33038	45686.1	45686.1																																			72140	/home/nagmibano/Desktop/Breast_Cancer/vsw_ZINC_Natural_Breast_Cancer_1A52	vsw_ZINC_Natural_Breast_Cancer_1A52-MMGBSA_1-001.maegz
	ZINC000031159220	196994	natural-products.224994	45686.1	45686.1																																			567193	/home/nagmibano/Desktop/Breast_Cancer/vsw_ZINC_Natural_Breast_Cancer_1A52	vsw_ZINC_Natural_Breast_Cancer_1A52-MMGBSA_1-001.maegz
	ZINC000034051453	196995	natural-products.16419	45686.1	45686.1																																			34455	/home/nagmibano/Desktop/Breast_Cancer/vsw_ZINC_Natural_Breast_Cancer_1A52	vsw_ZINC_Natural_Breast_Cancer_1A52-MMGBSA_1-001.maegz
	ZINC000014642275	196996	natural-products.40338	45686.1	45686.1																																			90118	/home/nagmibano/Desktop/Breast_Cancer/vsw_ZINC_Natural_Breast_Cancer_1A52	vsw_ZINC_Natural_Breast_Cancer_1A52-MMGBSA_1-001.maegz
	ZINC000013459552	196997	natural-products.20200	45686.1	45686.1																																			42192	/home/nagmibano/Desktop/Breast_Cancer/vsw_ZINC_Natural_Breast_Cancer_1A52	vsw_ZINC_Natural_Breast_Cancer_1A52-MMGBSA_1-001.maegz
	ZINC000253397904	196998	natural-products.212939	45686.1	45686.1																																			514394	/home/nagmibano/Desktop/Breast_Cancer/vsw_ZINC_Natural_Breast_Cancer_1A52	vsw_ZINC_Natural_Breast_Cancer_1A52-MMGBSA_1-001.maegz
	ZINC000059588911	196999	natural-products.18079	45686.1	45686.1																																			38101	/home/nagmibano/Desktop/Breast_Cancer/vsw_ZINC_Natural_Breast_Cancer_1A52	vsw_ZINC_Natural_Breast_Cancer_1A52-MMGBSA_1-001.maegz
	ZINC000095099414	197000	natural-products.39715	45686.1	45686.1																																			88669	/home/nagmibano/Desktop/Breast_Cancer/vsw_ZINC_Natural_Breast_Cancer_1A52	vsw_ZINC_Natural_Breast_Cancer_1A52-MMGBSA_1-001.maegz
	ZINC000095099099	197001	natural-products.39858	45686.1	45686.1																																			88975	/home/nagmibano/Desktop/Breast_Cancer/vsw_ZINC_Natural_Breast_Cancer_1A52	vsw_ZINC_Natural_Breast_Cancer_1A52-MMGBSA_1-001.maegz
	ZINC000013341088	197002	natural-products.250481	45686.1	45686.1																																			631976	/home/nagmibano/Desktop/Breast_Cancer/vsw_ZINC_Natural_Breast_Cancer_1A52	vsw_ZINC_Natural_Breast_Cancer_1A52-MMGBSA_1-001.maegz
	ZINC000217781066	197003	natural-products.108529	45686.1	45686.1																																			253911	/home/nagmibano/Desktop/Breast_Cancer/vsw_ZINC_Natural_Breast_Cancer_1A52	vsw_ZINC_Natural_Breast_Cancer_1A52-MMGBSA_1-001.maegz
	ZINC000014645186	197004	natural-products.128758	45686.1	45686.1																																			312935	/home/nagmibano/Desktop/Breast_Cancer/vsw_ZINC_Natural_Breast_Cancer_1A52	vsw_ZINC_Natural_Breast_Cancer_1A52-MMGBSA_1-001.maegz
	ZINC000001081532	197005	natural-products.17569	45686.1	45686.1																																			36999	/home/nagmibano/Desktop/Breast_Cancer/vsw_ZINC_Natural_Breast_Cancer_1A52	vsw_ZINC_Natural_Breast_Cancer_1A52-MMGBSA_1-001.maegz
	ZINC000095485999	197006	natural-products.36900	45686.1	45686.1																																			81243	/home/nagmibano/Desktop/Breast_Cancer/vsw_ZINC_Natural_Breast_Cancer_1A52	vsw_ZINC_Natural_Breast_Cancer_1A52-MMGBSA_1-001.maegz
	ZINC000001689528	197007	natural-products.238897	45686.1	45686.1																																			607322	/home/nagmibano/Desktop/Breast_Cancer/vsw_ZINC_Natural_Breast_Cancer_1A52	vsw_ZINC_Natural_Breast_Cancer_1A52-MMGBSA_1-001.maegz
	ZINC000002564854	197008	natural-products.263954	45686.1	45686.1																																			672372	/home/nagmibano/Desktop/Breast_Cancer/vsw_ZINC_Natural_Breast_Cancer_1A52	vsw_ZINC_Natural_Breast_Cancer_1A52-MMGBSA_1-001.maegz
	ZINC000005224913	197009	natural-products.183819	45686.1	45686.1																																			443224	/home/nagmibano/Desktop/Breast_Cancer/vsw_ZINC_Natural_Breast_Cancer_1A52	vsw_ZINC_Natural_Breast_Cancer_1A52-MMGBSA_1-001.maegz
	ZINC000014726551	197010	natural-products.252209	45686.1	45686.1																																			636137	/home/nagmibano/Desktop/Breast_Cancer/vsw_ZINC_Natural_Breast_Cancer_1A52	vsw_ZINC_Natural_Breast_Cancer_1A52-MMGBSA_1-001.maegz
	ZINC000014641245	197011	natural-products.18656	45686.1	45686.1																																			39191	/home/nagmibano/Desktop/Breast_Cancer/vsw_ZINC_Natural_Breast_Cancer_1A52	vsw_ZINC_Natural_Breast_Cancer_1A52-MMGBSA_1-001.maegz
	ZINC000014759297	197012	natural-products.39477	45686.1	45686.1																																			88056	/home/nagmibano/Desktop/Breast_Cancer/vsw_ZINC_Natural_Breast_Cancer_1A52	vsw_ZINC_Natural_Breast_Cancer_1A52-MMGBSA_1-001.maegz
	ZINC000252695265	197013	natural-products.202215	45686.1	45686.1																																			485580	/home/nagmibano/Desktop/Breast_Cancer/vsw_ZINC_Natural_Breast_Cancer_1A52	vsw_ZINC_Natural_Breast_Cancer_1A52-MMGBSA_1-001.maegz
	ZINC000015115009	197014	natural-products.59699	45686.1	45686.1																																			136063	/home/nagmibano/Desktop/Breast_Cancer/vsw_ZINC_Natural_Breast_Cancer_1A52	vsw_ZINC_Natural_Breast_Cancer_1A52-MMGBSA_1-001.maegz
	ZINC000085547973	197015	natural-products.48613	45686.1	45686.1																																			111289	/home/nagmibano/Desktop/Breast_Cancer/vsw_ZINC_Natural_Breast_Cancer_1A52	vsw_ZINC_Natural_Breast_Cancer_1A52-MMGBSA_1-001.maegz
	ZINC000253500231	197016	natural-products.12392	45686.1	45686.1																																			25802	/home/nagmibano/Desktop/Breast_Cancer/vsw_ZINC_Natural_Breast_Cancer_1A52	vsw_ZINC_Natural_Breast_Cancer_1A52-MMGBSA_1-001.maegz
	ZINC000014781697	197017	natural-products.17211	45686.1	45686.1																																			36183	/home/nagmibano/Desktop/Breast_Cancer/vsw_ZINC_Natural_Breast_Cancer_1A52	vsw_ZINC_Natural_Breast_Cancer_1A52-MMGBSA_1-001.maegz
	ZINC000096115365	197018	natural-products.142087	45686.1	45686.1																																			348064	/home/nagmibano/Desktop/Breast_Cancer/vsw_ZINC_Natural_Breast_Cancer_1A52	vsw_ZINC_Natural_Breast_Cancer_1A52-MMGBSA_1-001.maegz
	ZINC000095099522	197019	natural-products.127959	45686.1	45686.1																																			310372	/home/nagmibano/Desktop/Breast_Cancer/vsw_ZINC_Natural_Breast_Cancer_1A52	vsw_ZINC_Natural_Breast_Cancer_1A52-MMGBSA_1-001.maegz
	ZINC000014646815	197020	natural-products.133930	45686.1	45686.1																																			326689	/home/nagmibano/Desktop/Breast_Cancer/vsw_ZINC_Natural_Breast_Cancer_1A52	vsw_ZINC_Natural_Breast_Cancer_1A52-MMGBSA_1-001.maegz
	ZINC000014726793	197021	natural-products.252211	45686.1	45686.1																																			636147	/home/nagmibano/Desktop/Breast_Cancer/vsw_ZINC_Natural_Breast_Cancer_1A52	vsw_ZINC_Natural_Breast_Cancer_1A52-MMGBSA_1-001.maegz
	ZINC000002139797	197022	natural-products.247088	45686.1	45686.1																																			625016	/home/nagmibano/Desktop/Breast_Cancer/vsw_ZINC_Natural_Breast_Cancer_1A52	vsw_ZINC_Natural_Breast_Cancer_1A52-MMGBSA_1-001.maegz
	ZINC000004932059	197023	natural-products.185794	45686.1	45686.1																																			446597	/home/nagmibano/Desktop/Breast_Cancer/vsw_ZINC_Natural_Breast_Cancer_1A52	vsw_ZINC_Natural_Breast_Cancer_1A52-MMGBSA_1-001.maegz
	ZINC000035465025	197024	natural-products.51473	45686.1	45686.1																																			119888	/home/nagmibano/Desktop/Breast_Cancer/vsw_ZINC_Natural_Breast_Cancer_1A52	vsw_ZINC_Natural_Breast_Cancer_1A52-MMGBSA_1-001.maegz
	ZINC000002087580	197025	natural-products.155712	45686.1	45686.1																																			386724	/home/nagmibano/Desktop/Breast_Cancer/vsw_ZINC_Natural_Breast_Cancer_1A52	vsw_ZINC_Natural_Breast_Cancer_1A52-MMGBSA_1-001.maegz
	ZINC000014811038	197026	natural-products.35924	45686.1	45686.1																																			79021	/home/nagmibano/Desktop/Breast_Cancer/vsw_ZINC_Natural_Breast_Cancer_1A52	vsw_ZINC_Natural_Breast_Cancer_1A52-MMGBSA_1-001.maegz
	ZINC000014758407	197027	natural-products.8068	45686.1	45686.1																																			16572	/home/nagmibano/Desktop/Breast_Cancer/vsw_ZINC_Natural_Breast_Cancer_1A52	vsw_ZINC_Natural_Breast_Cancer_1A52-MMGBSA_1-001.maegz
	ZINC000095099473	197028	natural-products.39771	45686.1	45686.1																																			88778	/home/nagmibano/Desktop/Breast_Cancer/vsw_ZINC_Natural_Breast_Cancer_1A52	vsw_ZINC_Natural_Breast_Cancer_1A52-MMGBSA_1-001.maegz
	ZINC000002131154	197029	natural-products.92291	45686.1	45686.1																																			210599	/home/nagmibano/Desktop/Breast_Cancer/vsw_ZINC_Natural_Breast_Cancer_1A52	vsw_ZINC_Natural_Breast_Cancer_1A52-MMGBSA_1-001.maegz
	ZINC000002561259	197030	natural-products.32784	45686.1	45686.1																																			71614	/home/nagmibano/Desktop/Breast_Cancer/vsw_ZINC_Natural_Breast_Cancer_1A52	vsw_ZINC_Natural_Breast_Cancer_1A52-MMGBSA_1-001.maegz
	ZINC000014728182	197031	natural-products.40349	45686.1	45686.1																																			90135	/home/nagmibano/Desktop/Breast_Cancer/vsw_ZINC_Natural_Breast_Cancer_1A52	vsw_ZINC_Natural_Breast_Cancer_1A52-MMGBSA_1-001.maegz
	ZINC000005854640	197032	natural-products.10521	45686.1	45686.1																																			21535	/home/nagmibano/Desktop/Breast_Cancer/vsw_ZINC_Natural_Breast_Cancer_1A52	vsw_ZINC_Natural_Breast_Cancer_1A52-MMGBSA_1-001.maegz
	ZINC000103566638	197033	natural-products.140469	45686.1	45686.1																																			343144	/home/nagmibano/Desktop/Breast_Cancer/vsw_ZINC_Natural_Breast_Cancer_1A52	vsw_ZINC_Natural_Breast_Cancer_1A52-MMGBSA_1-001.maegz
	ZINC000253500228	197034	natural-products.1659	45686.1	45686.1																																			3538	/home/nagmibano/Desktop/Breast_Cancer/vsw_ZINC_Natural_Breast_Cancer_1A52	vsw_ZINC_Natural_Breast_Cancer_1A52-MMGBSA_1-001.maegz
	ZINC000049169727	197035	natural-products.21886	45686.1	45686.1																																			45932	/home/nagmibano/Desktop/Breast_Cancer/vsw_ZINC_Natural_Breast_Cancer_1A52	vsw_ZINC_Natural_Breast_Cancer_1A52-MMGBSA_1-001.maegz
	ZINC000000897734	197036	natural-products.21217	45686.1	45686.1																																			44337	/home/nagmibano/Desktop/Breast_Cancer/vsw_ZINC_Natural_Breast_Cancer_1A52	vsw_ZINC_Natural_Breast_Cancer_1A52-MMGBSA_1-001.maegz
	ZINC000013311873	197037	natural-products.56422	45686.1	45686.1																																			129126	/home/nagmibano/Desktop/Breast_Cancer/vsw_ZINC_Natural_Breast_Cancer_1A52	vsw_ZINC_Natural_Breast_Cancer_1A52-MMGBSA_1-001.maegz
	ZINC000004521755	197038	natural-products.20387	45686.1	45686.1																																			42632	/home/nagmibano/Desktop/Breast_Cancer/vsw_ZINC_Natural_Breast_Cancer_1A52	vsw_ZINC_Natural_Breast_Cancer_1A52-MMGBSA_1-001.maegz
	ZINC000013340180	197039	natural-products.153887	45686.1	45686.1																																			383091	/home/nagmibano/Desktop/Breast_Cancer/vsw_ZINC_Natural_Breast_Cancer_1A52	vsw_ZINC_Natural_Breast_Cancer_1A52-MMGBSA_1-001.maegz
	ZINC000085569238	197040	natural-products.24931	45686.1	45686.1																																			53881	/home/nagmibano/Desktop/Breast_Cancer/vsw_ZINC_Natural_Breast_Cancer_1A52	vsw_ZINC_Natural_Breast_Cancer_1A52-MMGBSA_1-001.maegz
	ZINC000038678680	197041	natural-products.59020	45686.1	45686.1																																			134801	/home/nagmibano/Desktop/Breast_Cancer/vsw_ZINC_Natural_Breast_Cancer_1A52	vsw_ZINC_Natural_Breast_Cancer_1A52-MMGBSA_1-001.maegz
	ZINC000006659125	197042	natural-products.168043	45686.1	45686.1																																			410674	/home/nagmibano/Desktop/Breast_Cancer/vsw_ZINC_Natural_Breast_Cancer_1A52	vsw_ZINC_Natural_Breast_Cancer_1A52-MMGBSA_1-001.maegz
	ZINC000013378188	197043	natural-products.30710	45686.1	45686.1																																			67408	/home/nagmibano/Desktop/Breast_Cancer/vsw_ZINC_Natural_Breast_Cancer_1A52	vsw_ZINC_Natural_Breast_Cancer_1A52-MMGBSA_1-001.maegz
	ZINC000001729470	197044	natural-products.154189	45686.1	45686.1																																			383847	/home/nagmibano/Desktop/Breast_Cancer/vsw_ZINC_Natural_Breast_Cancer_1A52	vsw_ZINC_Natural_Breast_Cancer_1A52-MMGBSA_1-001.maegz
	ZINC000001863454	197045	natural-products.156953	45686.1	45686.1																																			389372	/home/nagmibano/Desktop/Breast_Cancer/vsw_ZINC_Natural_Breast_Cancer_1A52	vsw_ZINC_Natural_Breast_Cancer_1A52-MMGBSA_1-001.maegz
	ZINC000016027531	197046	natural-products.241943	45686.1	45686.1																																			614608	/home/nagmibano/Desktop/Breast_Cancer/vsw_ZINC_Natural_Breast_Cancer_1A52	vsw_ZINC_Natural_Breast_Cancer_1A52-MMGBSA_1-001.maegz
	ZINC000078931572	197047	natural-products.13737	45686.1	45686.1																																			28360	/home/nagmibano/Desktop/Breast_Cancer/vsw_ZINC_Natural_Breast_Cancer_1A52	vsw_ZINC_Natural_Breast_Cancer_1A52-MMGBSA_1-001.maegz
	ZINC000072321633	197048	natural-products.29422	45686.1	45686.1																																			65013	/home/nagmibano/Desktop/Breast_Cancer/vsw_ZINC_Natural_Breast_Cancer_1A52	vsw_ZINC_Natural_Breast_Cancer_1A52-MMGBSA_1-001.maegz
	ZINC000014504378	197049	natural-products.153526	45686.1	45686.1																																			382132	/home/nagmibano/Desktop/Breast_Cancer/vsw_ZINC_Natural_Breast_Cancer_1A52	vsw_ZINC_Natural_Breast_Cancer_1A52-MMGBSA_1-001.maegz
	ZINC000001574902	197050	natural-products.226254	45686.1	45686.1																																			569793	/home/nagmibano/Desktop/Breast_Cancer/vsw_ZINC_Natural_Breast_Cancer_1A52	vsw_ZINC_Natural_Breast_Cancer_1A52-MMGBSA_1-001.maegz
	ZINC000031159224	197051	natural-products.225077	45686.1	45686.1																																			567339	/home/nagmibano/Desktop/Breast_Cancer/vsw_ZINC_Natural_Breast_Cancer_1A52	vsw_ZINC_Natural_Breast_Cancer_1A52-MMGBSA_1-001.maegz
	ZINC000000519524	197052	natural-products.82475	45686.1	45686.1																																			189774	/home/nagmibano/Desktop/Breast_Cancer/vsw_ZINC_Natural_Breast_Cancer_1A52	vsw_ZINC_Natural_Breast_Cancer_1A52-MMGBSA_1-001.maegz
	ZINC000014696123	197053	natural-products.40160	45686.1	45686.1																																			89756	/home/nagmibano/Desktop/Breast_Cancer/vsw_ZINC_Natural_Breast_Cancer_1A52	vsw_ZINC_Natural_Breast_Cancer_1A52-MMGBSA_1-001.maegz
	ZINC000013459557	197054	natural-products.26305	45686.1	45686.1																																			58188	/home/nagmibano/Desktop/Breast_Cancer/vsw_ZINC_Natural_Breast_Cancer_1A52	vsw_ZINC_Natural_Breast_Cancer_1A52-MMGBSA_1-001.maegz
	ZINC000003881870	197055	natural-products.28572	45686.1	45686.1																																			63077	/home/nagmibano/Desktop/Breast_Cancer/vsw_ZINC_Natural_Breast_Cancer_1A52	vsw_ZINC_Natural_Breast_Cancer_1A52-MMGBSA_1-001.maegz
	ZINC000100018343	197056	natural-products.9545	45686.1	45686.1																																			19593	/home/nagmibano/Desktop/Breast_Cancer/vsw_ZINC_Natural_Breast_Cancer_1A52	vsw_ZINC_Natural_Breast_Cancer_1A52-MMGBSA_1-001.maegz
	ZINC000118914007	197057	natural-products.116838	45686.1	45686.1																																			277260	/home/nagmibano/Desktop/Breast_Cancer/vsw_ZINC_Natural_Breast_Cancer_1A52	vsw_ZINC_Natural_Breast_Cancer_1A52-MMGBSA_1-001.maegz
	ZINC000070455199	197058	natural-products.233335	45686.1	45686.1																																			595090	/home/nagmibano/Desktop/Breast_Cancer/vsw_ZINC_Natural_Breast_Cancer_1A52	vsw_ZINC_Natural_Breast_Cancer_1A52-MMGBSA_1-001.maegz
	ZINC000014690034	197059	natural-products.252185	45686.1	45686.1																																			636075	/home/nagmibano/Desktop/Breast_Cancer/vsw_ZINC_Natural_Breast_Cancer_1A52	vsw_ZINC_Natural_Breast_Cancer_1A52-MMGBSA_1-001.maegz
	ZINC000013341084	197060	natural-products.21172	45686.1	45686.1																																			44269	/home/nagmibano/Desktop/Breast_Cancer/vsw_ZINC_Natural_Breast_Cancer_1A52	vsw_ZINC_Natural_Breast_Cancer_1A52-MMGBSA_1-001.maegz
	ZINC000014813266	197061	natural-products.35884	45686.1	45686.1																																			78947	/home/nagmibano/Desktop/Breast_Cancer/vsw_ZINC_Natural_Breast_Cancer_1A52	vsw_ZINC_Natural_Breast_Cancer_1A52-MMGBSA_1-001.maegz
	ZINC000014819732	197062	natural-products.87555	45686.1	45686.1																																			202348	/home/nagmibano/Desktop/Breast_Cancer/vsw_ZINC_Natural_Breast_Cancer_1A52	vsw_ZINC_Natural_Breast_Cancer_1A52-MMGBSA_1-001.maegz
	ZINC000077031588	197063	natural-products.32391	45686.1	45686.1																																			70935	/home/nagmibano/Desktop/Breast_Cancer/vsw_ZINC_Natural_Breast_Cancer_1A52	vsw_ZINC_Natural_Breast_Cancer_1A52-MMGBSA_1-001.maegz
	ZINC000013340342	197064	natural-products.19654	45686.1	45686.1																																			41161	/home/nagmibano/Desktop/Breast_Cancer/vsw_ZINC_Natural_Breast_Cancer_1A52	vsw_ZINC_Natural_Breast_Cancer_1A52-MMGBSA_1-001.maegz
	ZINC000000565261	197065	natural-products.89374	45686.1	45686.1																																			205729	/home/nagmibano/Desktop/Breast_Cancer/vsw_ZINC_Natural_Breast_Cancer_1A52	vsw_ZINC_Natural_Breast_Cancer_1A52-MMGBSA_1-001.maegz
	ZINC000085531123	197066	natural-products.45503	45686.1	45686.1																																			104907	/home/nagmibano/Desktop/Breast_Cancer/vsw_ZINC_Natural_Breast_Cancer_1A52	vsw_ZINC_Natural_Breast_Cancer_1A52-MMGBSA_1-001.maegz
	ZINC000014650717	197067	natural-products.267743	45686.1	45686.1																																			681159	/home/nagmibano/Desktop/Breast_Cancer/vsw_ZINC_Natural_Breast_Cancer_1A52	vsw_ZINC_Natural_Breast_Cancer_1A52-MMGBSA_1-001.maegz
	ZINC000035458077	197068	natural-products.233860	45686.1	45686.1																																			596311	/home/nagmibano/Desktop/Breast_Cancer/vsw_ZINC_Natural_Breast_Cancer_1A52	vsw_ZINC_Natural_Breast_Cancer_1A52-MMGBSA_1-001.maegz
	ZINC000000901789	197069	natural-products.60023	45686.1	45686.1																																			136644	/home/nagmibano/Desktop/Breast_Cancer/vsw_ZINC_Natural_Breast_Cancer_1A52	vsw_ZINC_Natural_Breast_Cancer_1A52-MMGBSA_1-001.maegz
	ZINC000000155804	197070	natural-products.39664	45686.1	45686.1																																			88442	/home/nagmibano/Desktop/Breast_Cancer/vsw_ZINC_Natural_Breast_Cancer_1A52	vsw_ZINC_Natural_Breast_Cancer_1A52-MMGBSA_1-001.maegz
	ZINC000085645043	197071	natural-products.48656	45686.1	45686.1																																			111368	/home/nagmibano/Desktop/Breast_Cancer/vsw_ZINC_Natural_Breast_Cancer_1A52	vsw_ZINC_Natural_Breast_Cancer_1A52-MMGBSA_1-001.maegz
	ZINC000014969724	197072	natural-products.266502	45686.1	45686.1																																			678808	/home/nagmibano/Desktop/Breast_Cancer/vsw_ZINC_Natural_Breast_Cancer_1A52	vsw_ZINC_Natural_Breast_Cancer_1A52-MMGBSA_1-001.maegz
	ZINC000004098647	197073	natural-products.260734	45686.1	45686.1																																			666876	/home/nagmibano/Desktop/Breast_Cancer/vsw_ZINC_Natural_Breast_Cancer_1A52	vsw_ZINC_Natural_Breast_Cancer_1A52-MMGBSA_1-001.maegz
	ZINC000823698209	197074	natural-products.38439	45686.1	45686.1																																			84404	/home/nagmibano/Desktop/Breast_Cancer/vsw_ZINC_Natural_Breast_Cancer_1A52	vsw_ZINC_Natural_Breast_Cancer_1A52-MMGBSA_1-001.maegz
	ZINC000253500230	197075	natural-products.1660	45686.1	45686.1																																			3539	/home/nagmibano/Desktop/Breast_Cancer/vsw_ZINC_Natural_Breast_Cancer_1A52	vsw_ZINC_Natural_Breast_Cancer_1A52-MMGBSA_1-001.maegz
	ZINC000014647563	197076	natural-products.30680	45686.1	45686.1																																			67358	/home/nagmibano/Desktop/Breast_Cancer/vsw_ZINC_Natural_Breast_Cancer_1A52	vsw_ZINC_Natural_Breast_Cancer_1A52-MMGBSA_1-001.maegz
	ZINC000096115793	197077	natural-products.147242	45686.1	45686.1																																			363314	/home/nagmibano/Desktop/Breast_Cancer/vsw_ZINC_Natural_Breast_Cancer_1A52	vsw_ZINC_Natural_Breast_Cancer_1A52-MMGBSA_1-001.maegz
	ZINC000245297737	197078	natural-products.5418	45686.1	45686.1																																			11965	/home/nagmibano/Desktop/Breast_Cancer/vsw_ZINC_Natural_Breast_Cancer_1A52	vsw_ZINC_Natural_Breast_Cancer_1A52-MMGBSA_1-001.maegz
	ZINC000014585193	197079	natural-products.15635	45686.1	45686.1																																			32616	/home/nagmibano/Desktop/Breast_Cancer/vsw_ZINC_Natural_Breast_Cancer_1A52	vsw_ZINC_Natural_Breast_Cancer_1A52-MMGBSA_1-001.maegz
	ZINC000079193646	197080	natural-products.196852	45686.1	45686.1																																			471448	/home/nagmibano/Desktop/Breast_Cancer/vsw_ZINC_Natural_Breast_Cancer_1A52	vsw_ZINC_Natural_Breast_Cancer_1A52-MMGBSA_1-001.maegz
	ZINC000095919204	197081	natural-products.304	45686.1	45686.1																																			511	/home/nagmibano/Desktop/Breast_Cancer/vsw_ZINC_Natural_Breast_Cancer_1A52	vsw_ZINC_Natural_Breast_Cancer_1A52-MMGBSA_1-001.maegz
	ZINC000002556383	197082	natural-products.134914	45686.1	45686.1																																			328983	/home/nagmibano/Desktop/Breast_Cancer/vsw_ZINC_Natural_Breast_Cancer_1A52	vsw_ZINC_Natural_Breast_Cancer_1A52-MMGBSA_1-001.maegz
	ZINC000000406883	197083	natural-products.117766	45686.1	45686.1																																			279177	/home/nagmibano/Desktop/Breast_Cancer/vsw_ZINC_Natural_Breast_Cancer_1A52	vsw_ZINC_Natural_Breast_Cancer_1A52-MMGBSA_1-001.maegz
	ZINC000004098238	197084	natural-products.28514	45686.1	45686.1																																			62984	/home/nagmibano/Desktop/Breast_Cancer/vsw_ZINC_Natural_Breast_Cancer_1A52	vsw_ZINC_Natural_Breast_Cancer_1A52-MMGBSA_1-001.maegz
	ZINC000012901265	197085	natural-products.89223	45686.1	45686.1																																			205519	/home/nagmibano/Desktop/Breast_Cancer/vsw_ZINC_Natural_Breast_Cancer_1A52	vsw_ZINC_Natural_Breast_Cancer_1A52-MMGBSA_1-001.maegz
	ZINC000005998596	197086	natural-products.13926	45686.1	45686.1																																			28844	/home/nagmibano/Desktop/Breast_Cancer/vsw_ZINC_Natural_Breast_Cancer_1A52	vsw_ZINC_Natural_Breast_Cancer_1A52-MMGBSA_1-001.maegz
	ZINC000070455139	197087	natural-products.233411	45686.1	45686.1																																			595194	/home/nagmibano/Desktop/Breast_Cancer/vsw_ZINC_Natural_Breast_Cancer_1A52	vsw_ZINC_Natural_Breast_Cancer_1A52-MMGBSA_1-001.maegz
	ZINC000004026902	197088	natural-products.52015	45686.1	45686.1																																			120809	/home/nagmibano/Desktop/Breast_Cancer/vsw_ZINC_Natural_Breast_Cancer_1A52	vsw_ZINC_Natural_Breast_Cancer_1A52-MMGBSA_1-001.maegz
	ZINC000014727918	197089	natural-products.35890	45686.1	45686.1																																			78959	/home/nagmibano/Desktop/Breast_Cancer/vsw_ZINC_Natural_Breast_Cancer_1A52	vsw_ZINC_Natural_Breast_Cancer_1A52-MMGBSA_1-001.maegz
	ZINC000033830681	197090	natural-products.29838	45686.1	45686.1																																			65807	/home/nagmibano/Desktop/Breast_Cancer/vsw_ZINC_Natural_Breast_Cancer_1A52	vsw_ZINC_Natural_Breast_Cancer_1A52-MMGBSA_1-001.maegz
	ZINC000033830800	197091	natural-products.13640	45686.1	45686.1																																			28166	/home/nagmibano/Desktop/Breast_Cancer/vsw_ZINC_Natural_Breast_Cancer_1A52	vsw_ZINC_Natural_Breast_Cancer_1A52-MMGBSA_1-001.maegz
	ZINC000064503465	197092	natural-products.31840	45686.1	45686.1																																			69403	/home/nagmibano/Desktop/Breast_Cancer/vsw_ZINC_Natural_Breast_Cancer_1A52	vsw_ZINC_Natural_Breast_Cancer_1A52-MMGBSA_1-001.maegz
	ZINC000013341076	197093	natural-products.234623	45686.1	45686.1																																			597900	/home/nagmibano/Desktop/Breast_Cancer/vsw_ZINC_Natural_Breast_Cancer_1A52	vsw_ZINC_Natural_Breast_Cancer_1A52-MMGBSA_1-001.maegz
	ZINC000000489727	197094	natural-products.244821	45686.1	45686.1																																			620372	/home/nagmibano/Desktop/Breast_Cancer/vsw_ZINC_Natural_Breast_Cancer_1A52	vsw_ZINC_Natural_Breast_Cancer_1A52-MMGBSA_1-001.maegz
	ZINC000028538104	197095	natural-products.134278	45686.1	45686.1																																			327569	/home/nagmibano/Desktop/Breast_Cancer/vsw_ZINC_Natural_Breast_Cancer_1A52	vsw_ZINC_Natural_Breast_Cancer_1A52-MMGBSA_1-001.maegz
	ZINC000003830765	197096	natural-products.224582	45686.1	45686.1																																			566457	/home/nagmibano/Desktop/Breast_Cancer/vsw_ZINC_Natural_Breast_Cancer_1A52	vsw_ZINC_Natural_Breast_Cancer_1A52-MMGBSA_1-001.maegz
	ZINC000002581736	197097	natural-products.19994	45686.1	45686.1																																			41791	/home/nagmibano/Desktop/Breast_Cancer/vsw_ZINC_Natural_Breast_Cancer_1A52	vsw_ZINC_Natural_Breast_Cancer_1A52-MMGBSA_1-001.maegz
	ZINC000012654013	197098	natural-products.243446	45686.1	45686.1																																			617797	/home/nagmibano/Desktop/Breast_Cancer/vsw_ZINC_Natural_Breast_Cancer_1A52	vsw_ZINC_Natural_Breast_Cancer_1A52-MMGBSA_1-001.maegz
	ZINC000013304373	197099	natural-products.210644	45686.1	45686.1																																			508669	/home/nagmibano/Desktop/Breast_Cancer/vsw_ZINC_Natural_Breast_Cancer_1A52	vsw_ZINC_Natural_Breast_Cancer_1A52-MMGBSA_1-001.maegz
	ZINC000034051452	197100	natural-products.268676	45686.1	45686.1																																			683136	/home/nagmibano/Desktop/Breast_Cancer/vsw_ZINC_Natural_Breast_Cancer_1A52	vsw_ZINC_Natural_Breast_Cancer_1A52-MMGBSA_1-001.maegz
	ZINC000014820617	197101	natural-products.1124	45686.1	45686.1																																			2568	/home/nagmibano/Desktop/Breast_Cancer/vsw_ZINC_Natural_Breast_Cancer_1A52	vsw_ZINC_Natural_Breast_Cancer_1A52-MMGBSA_1-001.maegz
	ZINC000095911357	197102	natural-products.9087	45686.1	45686.1																																			18818	/home/nagmibano/Desktop/Breast_Cancer/vsw_ZINC_Natural_Breast_Cancer_1A52	vsw_ZINC_Natural_Breast_Cancer_1A52-MMGBSA_1-001.maegz
	ZINC000014648147	197103	natural-products.197933	45686.1	45686.1																																			473516	/home/nagmibano/Desktop/Breast_Cancer/vsw_ZINC_Natural_Breast_Cancer_1A52	vsw_ZINC_Natural_Breast_Cancer_1A52-MMGBSA_1-001.maegz
	ZINC000000490282	197104	natural-products.95904	45686.1	45686.1																																			217625	/home/nagmibano/Desktop/Breast_Cancer/vsw_ZINC_Natural_Breast_Cancer_1A52	vsw_ZINC_Natural_Breast_Cancer_1A52-MMGBSA_1-001.maegz
	ZINC000002090380	197105	natural-products.244235	45686.1	45686.1																																			619447	/home/nagmibano/Desktop/Breast_Cancer/vsw_ZINC_Natural_Breast_Cancer_1A52	vsw_ZINC_Natural_Breast_Cancer_1A52-MMGBSA_1-001.maegz
	ZINC000013459554	197106	natural-products.199934	45686.1	45686.1																																			479865	/home/nagmibano/Desktop/Breast_Cancer/vsw_ZINC_Natural_Breast_Cancer_1A52	vsw_ZINC_Natural_Breast_Cancer_1A52-MMGBSA_1-001.maegz
	ZINC000070454517	197107	natural-products.117129	45686.1	45686.1																																			277794	/home/nagmibano/Desktop/Breast_Cancer/vsw_ZINC_Natural_Breast_Cancer_1A52	vsw_ZINC_Natural_Breast_Cancer_1A52-MMGBSA_1-001.maegz
	ZINC000035465113	197108	natural-products.250192	45686.1	45686.1																																			631255	/home/nagmibano/Desktop/Breast_Cancer/vsw_ZINC_Natural_Breast_Cancer_1A52	vsw_ZINC_Natural_Breast_Cancer_1A52-MMGBSA_1-001.maegz
	ZINC000002109922	197109	natural-products.93890	45686.1	45686.1																																			213143	/home/nagmibano/Desktop/Breast_Cancer/vsw_ZINC_Natural_Breast_Cancer_1A52	vsw_ZINC_Natural_Breast_Cancer_1A52-MMGBSA_1-001.maegz
	ZINC000033833930	197110	natural-products.18129	45686.1	45686.1																																			38181	/home/nagmibano/Desktop/Breast_Cancer/vsw_ZINC_Natural_Breast_Cancer_1A52	vsw_ZINC_Natural_Breast_Cancer_1A52-MMGBSA_1-001.maegz
	ZINC000013321986	197111	natural-products.19631	45686.1	45686.1																																			41124	/home/nagmibano/Desktop/Breast_Cancer/vsw_ZINC_Natural_Breast_Cancer_1A52	vsw_ZINC_Natural_Breast_Cancer_1A52-MMGBSA_1-001.maegz
	ZINC000004015433	197112	natural-products.117568	45686.1	45686.1																																			278672	/home/nagmibano/Desktop/Breast_Cancer/vsw_ZINC_Natural_Breast_Cancer_1A52	vsw_ZINC_Natural_Breast_Cancer_1A52-MMGBSA_1-001.maegz
	ZINC000217721108	197113	natural-products.106329	45686.1	45686.1																																			248002	/home/nagmibano/Desktop/Breast_Cancer/vsw_ZINC_Natural_Breast_Cancer_1A52	vsw_ZINC_Natural_Breast_Cancer_1A52-MMGBSA_1-001.maegz
	ZINC000004090524	197114	natural-products.182260	45686.1	45686.1																																			440637	/home/nagmibano/Desktop/Breast_Cancer/vsw_ZINC_Natural_Breast_Cancer_1A52	vsw_ZINC_Natural_Breast_Cancer_1A52-MMGBSA_1-001.maegz
	ZINC000003871804	197115	natural-products.17980	45686.1	45686.1																																			37866	/home/nagmibano/Desktop/Breast_Cancer/vsw_ZINC_Natural_Breast_Cancer_1A52	vsw_ZINC_Natural_Breast_Cancer_1A52-MMGBSA_1-001.maegz
	ZINC000014444030	197116	natural-products.36867	45686.1	45686.1																																			81147	/home/nagmibano/Desktop/Breast_Cancer/vsw_ZINC_Natural_Breast_Cancer_1A52	vsw_ZINC_Natural_Breast_Cancer_1A52-MMGBSA_1-001.maegz
	ZINC000002157156	197117	natural-products.66371	45686.1	45686.1																																			147679	/home/nagmibano/Desktop/Breast_Cancer/vsw_ZINC_Natural_Breast_Cancer_1A52	vsw_ZINC_Natural_Breast_Cancer_1A52-MMGBSA_1-001.maegz
	ZINC000085549727	197118	natural-products.27981	45686.1	45686.1																																			61731	/home/nagmibano/Desktop/Breast_Cancer/vsw_ZINC_Natural_Breast_Cancer_1A52	vsw_ZINC_Natural_Breast_Cancer_1A52-MMGBSA_1-001.maegz
	ZINC000000105086	197119	natural-products.21562	45686.1	45686.1																																			45067	/home/nagmibano/Desktop/Breast_Cancer/vsw_ZINC_Natural_Breast_Cancer_1A52	vsw_ZINC_Natural_Breast_Cancer_1A52-MMGBSA_1-001.maegz
	ZINC000095912663	197120	natural-products.226415	45686.1	45686.1																																			570191	/home/nagmibano/Desktop/Breast_Cancer/vsw_ZINC_Natural_Breast_Cancer_1A52	vsw_ZINC_Natural_Breast_Cancer_1A52-MMGBSA_1-001.maegz
	ZINC000085644249	197121	natural-products.48525	45686.1	45686.1																																			111109	/home/nagmibano/Desktop/Breast_Cancer/vsw_ZINC_Natural_Breast_Cancer_1A52	vsw_ZINC_Natural_Breast_Cancer_1A52-MMGBSA_1-001.maegz
	ZINC000013340121	197122	natural-products.11131	45686.1	45686.1																																			23067	/home/nagmibano/Desktop/Breast_Cancer/vsw_ZINC_Natural_Breast_Cancer_1A52	vsw_ZINC_Natural_Breast_Cancer_1A52-MMGBSA_1-001.maegz
	ZINC000013507842	197123	natural-products.153530	45686.1	45686.1																																			382138	/home/nagmibano/Desktop/Breast_Cancer/vsw_ZINC_Natural_Breast_Cancer_1A52	vsw_ZINC_Natural_Breast_Cancer_1A52-MMGBSA_1-001.maegz
	ZINC000000105076	197124	natural-products.234543	45686.1	45686.1																																			597719	/home/nagmibano/Desktop/Breast_Cancer/vsw_ZINC_Natural_Breast_Cancer_1A52	vsw_ZINC_Natural_Breast_Cancer_1A52-MMGBSA_1-001.maegz
	ZINC000049181638	197125	natural-products.237932	45686.1	45686.1																																			604089	/home/nagmibano/Desktop/Breast_Cancer/vsw_ZINC_Natural_Breast_Cancer_1A52	vsw_ZINC_Natural_Breast_Cancer_1A52-MMGBSA_1-001.maegz
	ZINC000012877346	197126	natural-products.861	45686.1	45686.1																																			1989	/home/nagmibano/Desktop/Breast_Cancer/vsw_ZINC_Natural_Breast_Cancer_1A52	vsw_ZINC_Natural_Breast_Cancer_1A52-MMGBSA_1-001.maegz
	ZINC000004027178	197127	natural-products.64686	45686.1	45686.1																																			144903	/home/nagmibano/Desktop/Breast_Cancer/vsw_ZINC_Natural_Breast_Cancer_1A52	vsw_ZINC_Natural_Breast_Cancer_1A52-MMGBSA_1-001.maegz
	ZINC000253397875	197128	natural-products.213982	45686.1	45686.1																																			517287	/home/nagmibano/Desktop/Breast_Cancer/vsw_ZINC_Natural_Breast_Cancer_1A52	vsw_ZINC_Natural_Breast_Cancer_1A52-MMGBSA_1-001.maegz
	ZINC000001025817	197129	natural-products.57753	45686.1	45686.1																																			131657	/home/nagmibano/Desktop/Breast_Cancer/vsw_ZINC_Natural_Breast_Cancer_1A52	vsw_ZINC_Natural_Breast_Cancer_1A52-MMGBSA_1-001.maegz
	ZINC000070455133	197130	natural-products.268708	45686.1	45686.1																																			683184	/home/nagmibano/Desktop/Breast_Cancer/vsw_ZINC_Natural_Breast_Cancer_1A52	vsw_ZINC_Natural_Breast_Cancer_1A52-MMGBSA_1-001.maegz
	ZINC000013384938	197131	natural-products.19671	45686.1	45686.1																																			41192	/home/nagmibano/Desktop/Breast_Cancer/vsw_ZINC_Natural_Breast_Cancer_1A52	vsw_ZINC_Natural_Breast_Cancer_1A52-MMGBSA_1-001.maegz
	ZINC000014636388	197132	natural-products.20305	45686.1	45686.1																																			42394	/home/nagmibano/Desktop/Breast_Cancer/vsw_ZINC_Natural_Breast_Cancer_1A52	vsw_ZINC_Natural_Breast_Cancer_1A52-MMGBSA_1-001.maegz
	ZINC000014610049	197133	natural-products.118569	45686.1	45686.1																																			280575	/home/nagmibano/Desktop/Breast_Cancer/vsw_ZINC_Natural_Breast_Cancer_1A52	vsw_ZINC_Natural_Breast_Cancer_1A52-MMGBSA_1-001.maegz
	ZINC000000057757	197134	natural-products.51542	45686.1	45686.1																																			120038	/home/nagmibano/Desktop/Breast_Cancer/vsw_ZINC_Natural_Breast_Cancer_1A52	vsw_ZINC_Natural_Breast_Cancer_1A52-MMGBSA_1-001.maegz
	ZINC000014645898	197135	natural-products.128762	45686.1	45686.1																																			312948	/home/nagmibano/Desktop/Breast_Cancer/vsw_ZINC_Natural_Breast_Cancer_1A52	vsw_ZINC_Natural_Breast_Cancer_1A52-MMGBSA_1-001.maegz
	ZINC000014638440	197136	natural-products.16433	45686.1	45686.1																																			34482	/home/nagmibano/Desktop/Breast_Cancer/vsw_ZINC_Natural_Breast_Cancer_1A52	vsw_ZINC_Natural_Breast_Cancer_1A52-MMGBSA_1-001.maegz
	ZINC000004085419	197137	natural-products.183727	45686.1	45686.1																																			443082	/home/nagmibano/Desktop/Breast_Cancer/vsw_ZINC_Natural_Breast_Cancer_1A52	vsw_ZINC_Natural_Breast_Cancer_1A52-MMGBSA_1-001.maegz
	ZINC000085506284	197138	natural-products.33188	45686.1	45686.1																																			72491	/home/nagmibano/Desktop/Breast_Cancer/vsw_ZINC_Natural_Breast_Cancer_1A52	vsw_ZINC_Natural_Breast_Cancer_1A52-MMGBSA_1-001.maegz
	ZINC000014645874	197139	natural-products.11724	45686.1	45686.1																																			24603	/home/nagmibano/Desktop/Breast_Cancer/vsw_ZINC_Natural_Breast_Cancer_1A52	vsw_ZINC_Natural_Breast_Cancer_1A52-MMGBSA_1-001.maegz
	ZINC000096115868	197140	natural-products.140935	45686.1	45686.1																																			344475	/home/nagmibano/Desktop/Breast_Cancer/vsw_ZINC_Natural_Breast_Cancer_1A52	vsw_ZINC_Natural_Breast_Cancer_1A52-MMGBSA_1-001.maegz
	ZINC000004081428	197141	natural-products.23218	45686.1	45686.1																																			49047	/home/nagmibano/Desktop/Breast_Cancer/vsw_ZINC_Natural_Breast_Cancer_1A52	vsw_ZINC_Natural_Breast_Cancer_1A52-MMGBSA_1-001.maegz
	ZINC000004104634	197142	natural-products.34859	45686.1	45686.1																																			76642	/home/nagmibano/Desktop/Breast_Cancer/vsw_ZINC_Natural_Breast_Cancer_1A52	vsw_ZINC_Natural_Breast_Cancer_1A52-MMGBSA_1-001.maegz
	ZINC000004236088	197143	natural-products.28206	45686.1	45686.1																																			62201	/home/nagmibano/Desktop/Breast_Cancer/vsw_ZINC_Natural_Breast_Cancer_1A52	vsw_ZINC_Natural_Breast_Cancer_1A52-MMGBSA_1-001.maegz
	ZINC000230209700	197144	natural-products.128846	45686.1	45686.1																																			313124	/home/nagmibano/Desktop/Breast_Cancer/vsw_ZINC_Natural_Breast_Cancer_1A52	vsw_ZINC_Natural_Breast_Cancer_1A52-MMGBSA_1-001.maegz
	ZINC000095099420	197145	natural-products.39699	45686.1	45686.1																																			88636	/home/nagmibano/Desktop/Breast_Cancer/vsw_ZINC_Natural_Breast_Cancer_1A52	vsw_ZINC_Natural_Breast_Cancer_1A52-MMGBSA_1-001.maegz
	ZINC000020112763	197146	natural-products.96743	45686.1	45686.1																																			220236	/home/nagmibano/Desktop/Breast_Cancer/vsw_ZINC_Natural_Breast_Cancer_1A52	vsw_ZINC_Natural_Breast_Cancer_1A52-MMGBSA_1-001.maegz
	ZINC000085550201	197147	natural-products.44809	45686.1	45686.1																																			103300	/home/nagmibano/Desktop/Breast_Cancer/vsw_ZINC_Natural_Breast_Cancer_1A52	vsw_ZINC_Natural_Breast_Cancer_1A52-MMGBSA_1-001.maegz
	ZINC000005587937	197148	natural-products.162330	45686.1	45686.1																																			398472	/home/nagmibano/Desktop/Breast_Cancer/vsw_ZINC_Natural_Breast_Cancer_1A52	vsw_ZINC_Natural_Breast_Cancer_1A52-MMGBSA_1-001.maegz
	ZINC000014435380	197149	natural-products.35843	45686.1	45686.1																																			78865	/home/nagmibano/Desktop/Breast_Cancer/vsw_ZINC_Natural_Breast_Cancer_1A52	vsw_ZINC_Natural_Breast_Cancer_1A52-MMGBSA_1-001.maegz
	ZINC000013520477	197150	natural-products.242665	45686.1	45686.1																																			616320	/home/nagmibano/Desktop/Breast_Cancer/vsw_ZINC_Natural_Breast_Cancer_1A52	vsw_ZINC_Natural_Breast_Cancer_1A52-MMGBSA_1-001.maegz
	ZINC000015274352	197151	natural-products.257447	45686.1	45686.1																																			652049	/home/nagmibano/Desktop/Breast_Cancer/vsw_ZINC_Natural_Breast_Cancer_1A52	vsw_ZINC_Natural_Breast_Cancer_1A52-MMGBSA_1-001.maegz
	ZINC000004023072	197152	natural-products.249197	45686.1	45686.1																																			629568	/home/nagmibano/Desktop/Breast_Cancer/vsw_ZINC_Natural_Breast_Cancer_1A52	vsw_ZINC_Natural_Breast_Cancer_1A52-MMGBSA_1-001.maegz
	ZINC000248048310	197153	natural-products.228381	45686.1	45686.1																																			577052	/home/nagmibano/Desktop/Breast_Cancer/vsw_ZINC_Natural_Breast_Cancer_1A52	vsw_ZINC_Natural_Breast_Cancer_1A52-MMGBSA_1-001.maegz
	ZINC000002726473	197154	natural-products.241973	45686.1	45686.1																																			614649	/home/nagmibano/Desktop/Breast_Cancer/vsw_ZINC_Natural_Breast_Cancer_1A52	vsw_ZINC_Natural_Breast_Cancer_1A52-MMGBSA_1-001.maegz
	ZINC000013383072	197155	natural-products.30178	45686.1	45686.1																																			66374	/home/nagmibano/Desktop/Breast_Cancer/vsw_ZINC_Natural_Breast_Cancer_1A52	vsw_ZINC_Natural_Breast_Cancer_1A52-MMGBSA_1-001.maegz
	ZINC000000898819	197156	natural-products.18234	45686.1	45686.1																																			38411	/home/nagmibano/Desktop/Breast_Cancer/vsw_ZINC_Natural_Breast_Cancer_1A52	vsw_ZINC_Natural_Breast_Cancer_1A52-MMGBSA_1-001.maegz
	ZINC000000125040	197157	natural-products.11575	45686.1	45686.1																																			24207	/home/nagmibano/Desktop/Breast_Cancer/vsw_ZINC_Natural_Breast_Cancer_1A52	vsw_ZINC_Natural_Breast_Cancer_1A52-MMGBSA_1-001.maegz
	ZINC000006660179	197158	natural-products.168048	45686.1	45686.1																																			410683	/home/nagmibano/Desktop/Breast_Cancer/vsw_ZINC_Natural_Breast_Cancer_1A52	vsw_ZINC_Natural_Breast_Cancer_1A52-MMGBSA_1-001.maegz
	ZINC000253404349	197159	natural-products.214512	45686.1	45686.1																																			518940	/home/nagmibano/Desktop/Breast_Cancer/vsw_ZINC_Natural_Breast_Cancer_1A52	vsw_ZINC_Natural_Breast_Cancer_1A52-MMGBSA_1-001.maegz
	ZINC000000846550	197160	natural-products.63805	45686.1	45686.1																																			143422	/home/nagmibano/Desktop/Breast_Cancer/vsw_ZINC_Natural_Breast_Cancer_1A52	vsw_ZINC_Natural_Breast_Cancer_1A52-MMGBSA_1-001.maegz
	ZINC000014650740	197161	natural-products.1089	45686.1	45686.1																																			2458	/home/nagmibano/Desktop/Breast_Cancer/vsw_ZINC_Natural_Breast_Cancer_1A52	vsw_ZINC_Natural_Breast_Cancer_1A52-MMGBSA_1-001.maegz
	ZINC000001755832	197162	natural-products.33140	45686.1	45686.1																																			72321	/home/nagmibano/Desktop/Breast_Cancer/vsw_ZINC_Natural_Breast_Cancer_1A52	vsw_ZINC_Natural_Breast_Cancer_1A52-MMGBSA_1-001.maegz
	ZINC000000287387	197163	natural-products.89359	45686.1	45686.1																																			205710	/home/nagmibano/Desktop/Breast_Cancer/vsw_ZINC_Natural_Breast_Cancer_1A52	vsw_ZINC_Natural_Breast_Cancer_1A52-MMGBSA_1-001.maegz
	ZINC000031168454	197164	natural-products.133559	45686.1	45686.1																																			325924	/home/nagmibano/Desktop/Breast_Cancer/vsw_ZINC_Natural_Breast_Cancer_1A52	vsw_ZINC_Natural_Breast_Cancer_1A52-MMGBSA_1-001.maegz
	ZINC000105397062	197165	natural-products.140097	45686.1	45686.1																																			341981	/home/nagmibano/Desktop/Breast_Cancer/vsw_ZINC_Natural_Breast_Cancer_1A52	vsw_ZINC_Natural_Breast_Cancer_1A52-MMGBSA_1-001.maegz
	ZINC000013340225	197166	natural-products.30616	45686.1	45686.1																																			67256	/home/nagmibano/Desktop/Breast_Cancer/vsw_ZINC_Natural_Breast_Cancer_1A52	vsw_ZINC_Natural_Breast_Cancer_1A52-MMGBSA_1-001.maegz
	ZINC000035456546	197167	natural-products.127776	45686.1	45686.1																																			310165	/home/nagmibano/Desktop/Breast_Cancer/vsw_ZINC_Natural_Breast_Cancer_1A52	vsw_ZINC_Natural_Breast_Cancer_1A52-MMGBSA_1-001.maegz
	ZINC000022917700	197168	natural-products.268398	45686.1	45686.1																																			682623	/home/nagmibano/Desktop/Breast_Cancer/vsw_ZINC_Natural_Breast_Cancer_1A52	vsw_ZINC_Natural_Breast_Cancer_1A52-MMGBSA_1-001.maegz
	ZINC000014814866	197169	natural-products.103524	45686.1	45686.1																																			240948	/home/nagmibano/Desktop/Breast_Cancer/vsw_ZINC_Natural_Breast_Cancer_1A52	vsw_ZINC_Natural_Breast_Cancer_1A52-MMGBSA_1-001.maegz
	ZINC000012896650	197170	natural-products.89726	45686.1	45686.1																																			206289	/home/nagmibano/Desktop/Breast_Cancer/vsw_ZINC_Natural_Breast_Cancer_1A52	vsw_ZINC_Natural_Breast_Cancer_1A52-MMGBSA_1-001.maegz
	ZINC000217851198	197171	natural-products.106454	45686.1	45686.1																																			248304	/home/nagmibano/Desktop/Breast_Cancer/vsw_ZINC_Natural_Breast_Cancer_1A52	vsw_ZINC_Natural_Breast_Cancer_1A52-MMGBSA_1-001.maegz
	ZINC000003830763	197172	natural-products.224581	45686.1	45686.1																																			566456	/home/nagmibano/Desktop/Breast_Cancer/vsw_ZINC_Natural_Breast_Cancer_1A52	vsw_ZINC_Natural_Breast_Cancer_1A52-MMGBSA_1-001.maegz
	ZINC000029037471	197173	natural-products.269050	45686.1	45686.1																																			683943	/home/nagmibano/Desktop/Breast_Cancer/vsw_ZINC_Natural_Breast_Cancer_1A52	vsw_ZINC_Natural_Breast_Cancer_1A52-MMGBSA_1-001.maegz
	ZINC000105364223	197174	natural-products.236712	45686.1	45686.1																																			601866	/home/nagmibano/Desktop/Breast_Cancer/vsw_ZINC_Natural_Breast_Cancer_1A52	vsw_ZINC_Natural_Breast_Cancer_1A52-MMGBSA_1-001.maegz
	ZINC000012899092	197175	natural-products.89525	45686.1	45686.1																																			205923	/home/nagmibano/Desktop/Breast_Cancer/vsw_ZINC_Natural_Breast_Cancer_1A52	vsw_ZINC_Natural_Breast_Cancer_1A52-MMGBSA_1-001.maegz
	ZINC000069482277	197176	natural-products.8935	45686.1	45686.1																																			18593	/home/nagmibano/Desktop/Breast_Cancer/vsw_ZINC_Natural_Breast_Cancer_1A52	vsw_ZINC_Natural_Breast_Cancer_1A52-MMGBSA_1-001.maegz
	ZINC000004026336	197177	natural-products.64957	45686.1	45686.1																																			145328	/home/nagmibano/Desktop/Breast_Cancer/vsw_ZINC_Natural_Breast_Cancer_1A52	vsw_ZINC_Natural_Breast_Cancer_1A52-MMGBSA_1-001.maegz
	ZINC000006276695	197178	natural-products.166858	45686.1	45686.1																																			408372	/home/nagmibano/Desktop/Breast_Cancer/vsw_ZINC_Natural_Breast_Cancer_1A52	vsw_ZINC_Natural_Breast_Cancer_1A52-MMGBSA_1-001.maegz
	ZINC000000113294	197179	natural-products.61273	45686.1	45686.1																																			138542	/home/nagmibano/Desktop/Breast_Cancer/vsw_ZINC_Natural_Breast_Cancer_1A52	vsw_ZINC_Natural_Breast_Cancer_1A52-MMGBSA_1-001.maegz
	ZINC000008764832	197180	natural-products.164606	45686.1	45686.1																																			403207	/home/nagmibano/Desktop/Breast_Cancer/vsw_ZINC_Natural_Breast_Cancer_1A52	vsw_ZINC_Natural_Breast_Cancer_1A52-MMGBSA_1-001.maegz
	ZINC000013517390	197181	natural-products.238269	45686.1	45686.1																																			605271	/home/nagmibano/Desktop/Breast_Cancer/vsw_ZINC_Natural_Breast_Cancer_1A52	vsw_ZINC_Natural_Breast_Cancer_1A52-MMGBSA_1-001.maegz
	ZINC000014455452	197182	natural-products.118604	45686.1	45686.1																																			280645	/home/nagmibano/Desktop/Breast_Cancer/vsw_ZINC_Natural_Breast_Cancer_1A52	vsw_ZINC_Natural_Breast_Cancer_1A52-MMGBSA_1-001.maegz
	ZINC000003902440	197183	natural-products.238914	45686.1	45686.1																																			607359	/home/nagmibano/Desktop/Breast_Cancer/vsw_ZINC_Natural_Breast_Cancer_1A52	vsw_ZINC_Natural_Breast_Cancer_1A52-MMGBSA_1-001.maegz
	ZINC000013384932	197184	natural-products.16137	45686.1	45686.1																																			33880	/home/nagmibano/Desktop/Breast_Cancer/vsw_ZINC_Natural_Breast_Cancer_1A52	vsw_ZINC_Natural_Breast_Cancer_1A52-MMGBSA_1-001.maegz
	ZINC000000488301	197185	natural-products.85472	45686.1	45686.1																																			197717	/home/nagmibano/Desktop/Breast_Cancer/vsw_ZINC_Natural_Breast_Cancer_1A52	vsw_ZINC_Natural_Breast_Cancer_1A52-MMGBSA_1-001.maegz
	ZINC000014726848	197186	natural-products.133137	45686.1	45686.1																																			325055	/home/nagmibano/Desktop/Breast_Cancer/vsw_ZINC_Natural_Breast_Cancer_1A52	vsw_ZINC_Natural_Breast_Cancer_1A52-MMGBSA_1-001.maegz
	ZINC000013481926	197187	natural-products.30640	45686.1	45686.1																																			67284	/home/nagmibano/Desktop/Breast_Cancer/vsw_ZINC_Natural_Breast_Cancer_1A52	vsw_ZINC_Natural_Breast_Cancer_1A52-MMGBSA_1-001.maegz
	ZINC000004521752	197188	natural-products.267359	45686.1	45686.1																																			680479	/home/nagmibano/Desktop/Breast_Cancer/vsw_ZINC_Natural_Breast_Cancer_1A52	vsw_ZINC_Natural_Breast_Cancer_1A52-MMGBSA_1-001.maegz
	ZINC000085549701	197189	natural-products.34130	45686.1	45686.1																																			74739	/home/nagmibano/Desktop/Breast_Cancer/vsw_ZINC_Natural_Breast_Cancer_1A52	vsw_ZINC_Natural_Breast_Cancer_1A52-MMGBSA_1-001.maegz
	ZINC000230205507	197190	natural-products.131291	45686.1	45686.1																																			319842	/home/nagmibano/Desktop/Breast_Cancer/vsw_ZINC_Natural_Breast_Cancer_1A52	vsw_ZINC_Natural_Breast_Cancer_1A52-MMGBSA_1-001.maegz
	ZINC000013384934	197191	natural-products.30630	45686.1	45686.1																																			67272	/home/nagmibano/Desktop/Breast_Cancer/vsw_ZINC_Natural_Breast_Cancer_1A52	vsw_ZINC_Natural_Breast_Cancer_1A52-MMGBSA_1-001.maegz
	ZINC000039004853	197192	natural-products.40093	45686.1	45686.1																																			89612	/home/nagmibano/Desktop/Breast_Cancer/vsw_ZINC_Natural_Breast_Cancer_1A52	vsw_ZINC_Natural_Breast_Cancer_1A52-MMGBSA_1-001.maegz
	ZINC000000171727	197193	natural-products.72929	45686.1	45686.1																																			165181	/home/nagmibano/Desktop/Breast_Cancer/vsw_ZINC_Natural_Breast_Cancer_1A52	vsw_ZINC_Natural_Breast_Cancer_1A52-MMGBSA_1-001.maegz
	ZINC000085529968	197194	natural-products.212180	45686.1	45686.1																																			512690	/home/nagmibano/Desktop/Breast_Cancer/vsw_ZINC_Natural_Breast_Cancer_1A52	vsw_ZINC_Natural_Breast_Cancer_1A52-MMGBSA_1-001.maegz
	ZINC000514287842	197195	natural-products.215451	45686.1	45686.1																																			522950	/home/nagmibano/Desktop/Breast_Cancer/vsw_ZINC_Natural_Breast_Cancer_1A52	vsw_ZINC_Natural_Breast_Cancer_1A52-MMGBSA_1-001.maegz
	ZINC000095911975	197196	natural-products.20510	45686.1	45686.1																																			42968	/home/nagmibano/Desktop/Breast_Cancer/vsw_ZINC_Natural_Breast_Cancer_1A52	vsw_ZINC_Natural_Breast_Cancer_1A52-MMGBSA_1-001.maegz
	ZINC000583652881	197197	natural-products.126620	45686.1	45686.1																																			307206	/home/nagmibano/Desktop/Breast_Cancer/vsw_ZINC_Natural_Breast_Cancer_1A52	vsw_ZINC_Natural_Breast_Cancer_1A52-MMGBSA_1-001.maegz
	ZINC000248070698	197198	natural-products.231149	45686.1	45686.1																																			588128	/home/nagmibano/Desktop/Breast_Cancer/vsw_ZINC_Natural_Breast_Cancer_1A52	vsw_ZINC_Natural_Breast_Cancer_1A52-MMGBSA_1-001.maegz
	ZINC000038314326	197199	natural-products.156434	45686.1	45686.1																																			388313	/home/nagmibano/Desktop/Breast_Cancer/vsw_ZINC_Natural_Breast_Cancer_1A52	vsw_ZINC_Natural_Breast_Cancer_1A52-MMGBSA_1-001.maegz
	ZINC000014444038	197200	natural-products.56097	45686.1	45686.1																																			128155	/home/nagmibano/Desktop/Breast_Cancer/vsw_ZINC_Natural_Breast_Cancer_1A52	vsw_ZINC_Natural_Breast_Cancer_1A52-MMGBSA_1-001.maegz
	ZINC000014439532	197201	natural-products.56096	45686.1	45686.1																																			128154	/home/nagmibano/Desktop/Breast_Cancer/vsw_ZINC_Natural_Breast_Cancer_1A52	vsw_ZINC_Natural_Breast_Cancer_1A52-MMGBSA_1-001.maegz
	ZINC000013410942	197202	natural-products.17128	45686.1	45686.1																																			35997	/home/nagmibano/Desktop/Breast_Cancer/vsw_ZINC_Natural_Breast_Cancer_1A52	vsw_ZINC_Natural_Breast_Cancer_1A52-MMGBSA_1-001.maegz
	ZINC000003201981	197203	natural-products.128806	45686.1	45686.1																																			313050	/home/nagmibano/Desktop/Breast_Cancer/vsw_ZINC_Natural_Breast_Cancer_1A52	vsw_ZINC_Natural_Breast_Cancer_1A52-MMGBSA_1-001.maegz
	ZINC000038957372	197204	natural-products.30830	45686.1	45686.1																																			67634	/home/nagmibano/Desktop/Breast_Cancer/vsw_ZINC_Natural_Breast_Cancer_1A52	vsw_ZINC_Natural_Breast_Cancer_1A52-MMGBSA_1-001.maegz
	ZINC000095911305	197205	natural-products.230990	45686.1	45686.1																																			587441	/home/nagmibano/Desktop/Breast_Cancer/vsw_ZINC_Natural_Breast_Cancer_1A52	vsw_ZINC_Natural_Breast_Cancer_1A52-MMGBSA_1-001.maegz
	ZINC000105364225	197206	natural-products.235161	45686.1	45686.1																																			599058	/home/nagmibano/Desktop/Breast_Cancer/vsw_ZINC_Natural_Breast_Cancer_1A52	vsw_ZINC_Natural_Breast_Cancer_1A52-MMGBSA_1-001.maegz
	ZINC000013340142	197207	natural-products.234616	45686.1	45686.1																																			597886	/home/nagmibano/Desktop/Breast_Cancer/vsw_ZINC_Natural_Breast_Cancer_1A52	vsw_ZINC_Natural_Breast_Cancer_1A52-MMGBSA_1-001.maegz
	ZINC000034269194	197208	natural-products.234070	45686.1	45686.1																																			596638	/home/nagmibano/Desktop/Breast_Cancer/vsw_ZINC_Natural_Breast_Cancer_1A52	vsw_ZINC_Natural_Breast_Cancer_1A52-MMGBSA_1-001.maegz
	ZINC000095910665	197209	natural-products.9134	45686.1	45686.1																																			18876	/home/nagmibano/Desktop/Breast_Cancer/vsw_ZINC_Natural_Breast_Cancer_1A52	vsw_ZINC_Natural_Breast_Cancer_1A52-MMGBSA_1-001.maegz
	ZINC000038314327	197210	natural-products.59072	45686.1	45686.1																																			134924	/home/nagmibano/Desktop/Breast_Cancer/vsw_ZINC_Natural_Breast_Cancer_1A52	vsw_ZINC_Natural_Breast_Cancer_1A52-MMGBSA_1-001.maegz
	ZINC000095910545	197211	natural-products.38207	45686.1	45686.1																																			83843	/home/nagmibano/Desktop/Breast_Cancer/vsw_ZINC_Natural_Breast_Cancer_1A52	vsw_ZINC_Natural_Breast_Cancer_1A52-MMGBSA_1-001.maegz
	ZINC000040310261	197212	natural-products.58489	45686.1	45686.1																																			133363	/home/nagmibano/Desktop/Breast_Cancer/vsw_ZINC_Natural_Breast_Cancer_1A52	vsw_ZINC_Natural_Breast_Cancer_1A52-MMGBSA_1-001.maegz
	ZINC000015203796	197213	natural-products.40457	45686.1	45686.1																																			90307	/home/nagmibano/Desktop/Breast_Cancer/vsw_ZINC_Natural_Breast_Cancer_1A52	vsw_ZINC_Natural_Breast_Cancer_1A52-MMGBSA_1-001.maegz
	ZINC000004973966	197214	natural-products.181819	45686.1	45686.1																																			439888	/home/nagmibano/Desktop/Breast_Cancer/vsw_ZINC_Natural_Breast_Cancer_1A52	vsw_ZINC_Natural_Breast_Cancer_1A52-MMGBSA_1-001.maegz
	ZINC000004045311	197215	natural-products.180035	45686.1	45686.1																																			436991	/home/nagmibano/Desktop/Breast_Cancer/vsw_ZINC_Natural_Breast_Cancer_1A52	vsw_ZINC_Natural_Breast_Cancer_1A52-MMGBSA_1-001.maegz
	ZINC000014722978	197216	natural-products.16556	45686.1	45686.1																																			34694	/home/nagmibano/Desktop/Breast_Cancer/vsw_ZINC_Natural_Breast_Cancer_1A52	vsw_ZINC_Natural_Breast_Cancer_1A52-MMGBSA_1-001.maegz
	ZINC000001573789	197217	natural-products.62677	45686.1	45686.1																																			141382	/home/nagmibano/Desktop/Breast_Cancer/vsw_ZINC_Natural_Breast_Cancer_1A52	vsw_ZINC_Natural_Breast_Cancer_1A52-MMGBSA_1-001.maegz
	ZINC000008879965	197218	natural-products.173743	45686.1	45686.1																																			423700	/home/nagmibano/Desktop/Breast_Cancer/vsw_ZINC_Natural_Breast_Cancer_1A52	vsw_ZINC_Natural_Breast_Cancer_1A52-MMGBSA_1-001.maegz
	ZINC000253399446	197219	natural-products.212806	45686.1	45686.1																																			514064	/home/nagmibano/Desktop/Breast_Cancer/vsw_ZINC_Natural_Breast_Cancer_1A52	vsw_ZINC_Natural_Breast_Cancer_1A52-MMGBSA_1-001.maegz
	ZINC000003881941	197220	natural-products.54319	45686.1	45686.1																																			124837	/home/nagmibano/Desktop/Breast_Cancer/vsw_ZINC_Natural_Breast_Cancer_1A52	vsw_ZINC_Natural_Breast_Cancer_1A52-MMGBSA_1-001.maegz
	ZINC000005999157	197221	natural-products.27742	45686.1	45686.1																																			61187	/home/nagmibano/Desktop/Breast_Cancer/vsw_ZINC_Natural_Breast_Cancer_1A52	vsw_ZINC_Natural_Breast_Cancer_1A52-MMGBSA_1-001.maegz
	ZINC000000898768	197222	natural-products.250419	45686.1	45686.1																																			631856	/home/nagmibano/Desktop/Breast_Cancer/vsw_ZINC_Natural_Breast_Cancer_1A52	vsw_ZINC_Natural_Breast_Cancer_1A52-MMGBSA_1-001.maegz
	ZINC000006483512	197223	natural-products.21586	45686.1	45686.1																																			45140	/home/nagmibano/Desktop/Breast_Cancer/vsw_ZINC_Natural_Breast_Cancer_1A52	vsw_ZINC_Natural_Breast_Cancer_1A52-MMGBSA_1-001.maegz
	ZINC000002108886	197224	natural-products.94151	45686.1	45686.1																																			213499	/home/nagmibano/Desktop/Breast_Cancer/vsw_ZINC_Natural_Breast_Cancer_1A52	vsw_ZINC_Natural_Breast_Cancer_1A52-MMGBSA_1-001.maegz
	ZINC000000861982	197225	natural-products.246970	45686.1	45686.1																																			624764	/home/nagmibano/Desktop/Breast_Cancer/vsw_ZINC_Natural_Breast_Cancer_1A52	vsw_ZINC_Natural_Breast_Cancer_1A52-MMGBSA_1-001.maegz
	ZINC000253403458	197226	natural-products.214656	45686.1	45686.1																																			519461	/home/nagmibano/Desktop/Breast_Cancer/vsw_ZINC_Natural_Breast_Cancer_1A52	vsw_ZINC_Natural_Breast_Cancer_1A52-MMGBSA_1-001.maegz
	ZINC000524730245	197227	natural-products.124776	45686.1	45686.1																																			302824	/home/nagmibano/Desktop/Breast_Cancer/vsw_ZINC_Natural_Breast_Cancer_1A52	vsw_ZINC_Natural_Breast_Cancer_1A52-MMGBSA_1-001.maegz
	ZINC000253505638	197228	natural-products.11908	45686.1	45686.1																																			24880	/home/nagmibano/Desktop/Breast_Cancer/vsw_ZINC_Natural_Breast_Cancer_1A52	vsw_ZINC_Natural_Breast_Cancer_1A52-MMGBSA_1-001.maegz
	ZINC000095918972	197229	natural-products.19021	45686.1	45686.1																																			39887	/home/nagmibano/Desktop/Breast_Cancer/vsw_ZINC_Natural_Breast_Cancer_1A52	vsw_ZINC_Natural_Breast_Cancer_1A52-MMGBSA_1-001.maegz
	ZINC000014439534	197230	natural-products.226166	45686.1	45686.1																																			569632	/home/nagmibano/Desktop/Breast_Cancer/vsw_ZINC_Natural_Breast_Cancer_1A52	vsw_ZINC_Natural_Breast_Cancer_1A52-MMGBSA_1-001.maegz
	ZINC000031169369	197231	natural-products.97451	45686.1	45686.1																																			222065	/home/nagmibano/Desktop/Breast_Cancer/vsw_ZINC_Natural_Breast_Cancer_1A52	vsw_ZINC_Natural_Breast_Cancer_1A52-MMGBSA_1-001.maegz
	ZINC000006523948	197232	natural-products.22230	45686.1	45686.1																																			46624	/home/nagmibano/Desktop/Breast_Cancer/vsw_ZINC_Natural_Breast_Cancer_1A52	vsw_ZINC_Natural_Breast_Cancer_1A52-MMGBSA_1-001.maegz
	ZINC000095486093	197233	natural-products.9218	45686.1	45686.1																																			18964	/home/nagmibano/Desktop/Breast_Cancer/vsw_ZINC_Natural_Breast_Cancer_1A52	vsw_ZINC_Natural_Breast_Cancer_1A52-MMGBSA_1-001.maegz
	ZINC000035465252	197234	natural-products.127834	45686.1	45686.1																																			310232	/home/nagmibano/Desktop/Breast_Cancer/vsw_ZINC_Natural_Breast_Cancer_1A52	vsw_ZINC_Natural_Breast_Cancer_1A52-MMGBSA_1-001.maegz
	ZINC000014682326	197235	natural-products.80203	45686.1	45686.1																																			185537	/home/nagmibano/Desktop/Breast_Cancer/vsw_ZINC_Natural_Breast_Cancer_1A52	vsw_ZINC_Natural_Breast_Cancer_1A52-MMGBSA_1-001.maegz
	ZINC000004027065	197236	natural-products.64780	45686.1	45686.1																																			145034	/home/nagmibano/Desktop/Breast_Cancer/vsw_ZINC_Natural_Breast_Cancer_1A52	vsw_ZINC_Natural_Breast_Cancer_1A52-MMGBSA_1-001.maegz
	ZINC000000187287	197237	natural-products.103078	45686.1	45686.1																																			239168	/home/nagmibano/Desktop/Breast_Cancer/vsw_ZINC_Natural_Breast_Cancer_1A52	vsw_ZINC_Natural_Breast_Cancer_1A52-MMGBSA_1-001.maegz
	ZINC000100076884	197238	natural-products.11118	45686.1	45686.1																																			23036	/home/nagmibano/Desktop/Breast_Cancer/vsw_ZINC_Natural_Breast_Cancer_1A52	vsw_ZINC_Natural_Breast_Cancer_1A52-MMGBSA_1-001.maegz
	ZINC000105154821	197239	natural-products.234958	45686.1	45686.1																																			598653	/home/nagmibano/Desktop/Breast_Cancer/vsw_ZINC_Natural_Breast_Cancer_1A52	vsw_ZINC_Natural_Breast_Cancer_1A52-MMGBSA_1-001.maegz
	ZINC000000240133	197240	natural-products.67946	45686.1	45686.1																																			150987	/home/nagmibano/Desktop/Breast_Cancer/vsw_ZINC_Natural_Breast_Cancer_1A52	vsw_ZINC_Natural_Breast_Cancer_1A52-MMGBSA_1-001.maegz
	ZINC000013827719	197241	natural-products.14271	45686.1	45686.1																																			29763	/home/nagmibano/Desktop/Breast_Cancer/vsw_ZINC_Natural_Breast_Cancer_1A52	vsw_ZINC_Natural_Breast_Cancer_1A52-MMGBSA_1-001.maegz
	ZINC000004026406	197242	natural-products.240326	45686.1	45686.1																																			611266	/home/nagmibano/Desktop/Breast_Cancer/vsw_ZINC_Natural_Breast_Cancer_1A52	vsw_ZINC_Natural_Breast_Cancer_1A52-MMGBSA_1-001.maegz
	ZINC000225434692	197243	natural-products.49810	45686.1	45686.1																																			114065	/home/nagmibano/Desktop/Breast_Cancer/vsw_ZINC_Natural_Breast_Cancer_1A52	vsw_ZINC_Natural_Breast_Cancer_1A52-MMGBSA_1-001.maegz
	ZINC000001689527	197244	natural-products.33084	45686.1	45686.1																																			72204	/home/nagmibano/Desktop/Breast_Cancer/vsw_ZINC_Natural_Breast_Cancer_1A52	vsw_ZINC_Natural_Breast_Cancer_1A52-MMGBSA_1-001.maegz
	ZINC000002029147	197245	natural-products.249267	45686.1	45686.1																																			629710	/home/nagmibano/Desktop/Breast_Cancer/vsw_ZINC_Natural_Breast_Cancer_1A52	vsw_ZINC_Natural_Breast_Cancer_1A52-MMGBSA_1-001.maegz
	ZINC000005999122	197246	natural-products.169186	45686.1	45686.1																																			412944	/home/nagmibano/Desktop/Breast_Cancer/vsw_ZINC_Natural_Breast_Cancer_1A52	vsw_ZINC_Natural_Breast_Cancer_1A52-MMGBSA_1-001.maegz
	ZINC000095486121	197247	natural-products.226448	45686.1	45686.1																																			570251	/home/nagmibano/Desktop/Breast_Cancer/vsw_ZINC_Natural_Breast_Cancer_1A52	vsw_ZINC_Natural_Breast_Cancer_1A52-MMGBSA_1-001.maegz
	ZINC000085594488	197248	natural-products.24111	45686.1	45686.1																																			51238	/home/nagmibano/Desktop/Breast_Cancer/vsw_ZINC_Natural_Breast_Cancer_1A52	vsw_ZINC_Natural_Breast_Cancer_1A52-MMGBSA_1-001.maegz
	ZINC000004084543	197249	natural-products.183272	45686.1	45686.1																																			442321	/home/nagmibano/Desktop/Breast_Cancer/vsw_ZINC_Natural_Breast_Cancer_1A52	vsw_ZINC_Natural_Breast_Cancer_1A52-MMGBSA_1-001.maegz
	ZINC000031157436	197250	natural-products.225257	45686.1	45686.1																																			567742	/home/nagmibano/Desktop/Breast_Cancer/vsw_ZINC_Natural_Breast_Cancer_1A52	vsw_ZINC_Natural_Breast_Cancer_1A52-MMGBSA_1-001.maegz
	ZINC000014758870	197251	natural-products.118544	45686.1	45686.1																																			280524	/home/nagmibano/Desktop/Breast_Cancer/vsw_ZINC_Natural_Breast_Cancer_1A52	vsw_ZINC_Natural_Breast_Cancer_1A52-MMGBSA_1-001.maegz
	ZINC000004098600	197252	natural-products.234099	45686.1	45686.1																																			596670	/home/nagmibano/Desktop/Breast_Cancer/vsw_ZINC_Natural_Breast_Cancer_1A52	vsw_ZINC_Natural_Breast_Cancer_1A52-MMGBSA_1-001.maegz
	ZINC000013481927	197253	natural-products.56202	45686.1	45686.1																																			128346	/home/nagmibano/Desktop/Breast_Cancer/vsw_ZINC_Natural_Breast_Cancer_1A52	vsw_ZINC_Natural_Breast_Cancer_1A52-MMGBSA_1-001.maegz
	ZINC000095918997	197254	natural-products.268056	45686.1	45686.1																																			681828	/home/nagmibano/Desktop/Breast_Cancer/vsw_ZINC_Natural_Breast_Cancer_1A52	vsw_ZINC_Natural_Breast_Cancer_1A52-MMGBSA_1-001.maegz
	ZINC000013404427	197255	natural-products.30179	45686.1	45686.1																																			66375	/home/nagmibano/Desktop/Breast_Cancer/vsw_ZINC_Natural_Breast_Cancer_1A52	vsw_ZINC_Natural_Breast_Cancer_1A52-MMGBSA_1-001.maegz
	ZINC000004654676	197256	natural-products.179950	45686.1	45686.1																																			436878	/home/nagmibano/Desktop/Breast_Cancer/vsw_ZINC_Natural_Breast_Cancer_1A52	vsw_ZINC_Natural_Breast_Cancer_1A52-MMGBSA_1-001.maegz
	ZINC000000519525	197257	natural-products.102511	45686.1	45686.1																																			237223	/home/nagmibano/Desktop/Breast_Cancer/vsw_ZINC_Natural_Breast_Cancer_1A52	vsw_ZINC_Natural_Breast_Cancer_1A52-MMGBSA_1-001.maegz
	ZINC000006030285	197258	natural-products.33462	45686.1	45686.1																																			73125	/home/nagmibano/Desktop/Breast_Cancer/vsw_ZINC_Natural_Breast_Cancer_1A52	vsw_ZINC_Natural_Breast_Cancer_1A52-MMGBSA_1-001.maegz
	ZINC000014860733	197259	natural-products.59489	45686.1	45686.1																																			135702	/home/nagmibano/Desktop/Breast_Cancer/vsw_ZINC_Natural_Breast_Cancer_1A52	vsw_ZINC_Natural_Breast_Cancer_1A52-MMGBSA_1-001.maegz
	ZINC000015112395	197260	natural-products.238291	45686.1	45686.1																																			605311	/home/nagmibano/Desktop/Breast_Cancer/vsw_ZINC_Natural_Breast_Cancer_1A52	vsw_ZINC_Natural_Breast_Cancer_1A52-MMGBSA_1-001.maegz
	ZINC000008684604	197261	natural-products.165933	45686.1	45686.1																																			406195	/home/nagmibano/Desktop/Breast_Cancer/vsw_ZINC_Natural_Breast_Cancer_1A52	vsw_ZINC_Natural_Breast_Cancer_1A52-MMGBSA_1-001.maegz
	ZINC000032271574	197262	natural-products.267470	45686.1	45686.1																																			680659	/home/nagmibano/Desktop/Breast_Cancer/vsw_ZINC_Natural_Breast_Cancer_1A52	vsw_ZINC_Natural_Breast_Cancer_1A52-MMGBSA_1-001.maegz
	ZINC000140867960	197263	natural-products.104171	45686.1	45686.1																																			242570	/home/nagmibano/Desktop/Breast_Cancer/vsw_ZINC_Natural_Breast_Cancer_1A52	vsw_ZINC_Natural_Breast_Cancer_1A52-MMGBSA_1-001.maegz
	ZINC000014438167	197264	natural-products.30652	45686.1	45686.1																																			67305	/home/nagmibano/Desktop/Breast_Cancer/vsw_ZINC_Natural_Breast_Cancer_1A52	vsw_ZINC_Natural_Breast_Cancer_1A52-MMGBSA_1-001.maegz
	ZINC000014611814	197265	natural-products.17027	45686.1	45686.1																																			35830	/home/nagmibano/Desktop/Breast_Cancer/vsw_ZINC_Natural_Breast_Cancer_1A52	vsw_ZINC_Natural_Breast_Cancer_1A52-MMGBSA_1-001.maegz
	ZINC000014613578	197266	natural-products.35794	45686.1	45686.1																																			78775	/home/nagmibano/Desktop/Breast_Cancer/vsw_ZINC_Natural_Breast_Cancer_1A52	vsw_ZINC_Natural_Breast_Cancer_1A52-MMGBSA_1-001.maegz
	ZINC000002123137	197267	natural-products.93710	45686.1	45686.1																																			212900	/home/nagmibano/Desktop/Breast_Cancer/vsw_ZINC_Natural_Breast_Cancer_1A52	vsw_ZINC_Natural_Breast_Cancer_1A52-MMGBSA_1-001.maegz
	ZINC000001618653	197268	natural-products.16366	45686.1	45686.1																																			34340	/home/nagmibano/Desktop/Breast_Cancer/vsw_ZINC_Natural_Breast_Cancer_1A52	vsw_ZINC_Natural_Breast_Cancer_1A52-MMGBSA_1-001.maegz
	ZINC000095912071	197269	natural-products.267940	45686.1	45686.1																																			681619	/home/nagmibano/Desktop/Breast_Cancer/vsw_ZINC_Natural_Breast_Cancer_1A52	vsw_ZINC_Natural_Breast_Cancer_1A52-MMGBSA_1-001.maegz
	ZINC000013485156	197270	natural-products.238083	45686.1	45686.1																																			604723	/home/nagmibano/Desktop/Breast_Cancer/vsw_ZINC_Natural_Breast_Cancer_1A52	vsw_ZINC_Natural_Breast_Cancer_1A52-MMGBSA_1-001.maegz
	ZINC000014810996	197271	natural-products.35882	45686.1	45686.1																																			78944	/home/nagmibano/Desktop/Breast_Cancer/vsw_ZINC_Natural_Breast_Cancer_1A52	vsw_ZINC_Natural_Breast_Cancer_1A52-MMGBSA_1-001.maegz
	ZINC000000134008	197272	natural-products.75297	45686.1	45686.1																																			172884	/home/nagmibano/Desktop/Breast_Cancer/vsw_ZINC_Natural_Breast_Cancer_1A52	vsw_ZINC_Natural_Breast_Cancer_1A52-MMGBSA_1-001.maegz
	ZINC000105364332	197273	natural-products.199325	45686.1	45686.1																																			477807	/home/nagmibano/Desktop/Breast_Cancer/vsw_ZINC_Natural_Breast_Cancer_1A52	vsw_ZINC_Natural_Breast_Cancer_1A52-MMGBSA_1-001.maegz
	ZINC000000058116	197274	natural-products.259637	45686.1	45686.1																																			661980	/home/nagmibano/Desktop/Breast_Cancer/vsw_ZINC_Natural_Breast_Cancer_1A52	vsw_ZINC_Natural_Breast_Cancer_1A52-MMGBSA_1-001.maegz
	ZINC000004082020	197275	natural-products.261051	45686.1	45686.1																																			667414	/home/nagmibano/Desktop/Breast_Cancer/vsw_ZINC_Natural_Breast_Cancer_1A52	vsw_ZINC_Natural_Breast_Cancer_1A52-MMGBSA_1-001.maegz
	ZINC000003907738	197276	natural-products.53940	45686.1	45686.1																																			124235	/home/nagmibano/Desktop/Breast_Cancer/vsw_ZINC_Natural_Breast_Cancer_1A52	vsw_ZINC_Natural_Breast_Cancer_1A52-MMGBSA_1-001.maegz
	ZINC000096115442	197277	natural-products.141890	45686.1	45686.1																																			347504	/home/nagmibano/Desktop/Breast_Cancer/vsw_ZINC_Natural_Breast_Cancer_1A52	vsw_ZINC_Natural_Breast_Cancer_1A52-MMGBSA_1-001.maegz
	ZINC000003833876	197278	natural-products.42123	45686.1	45686.1																																			94448	/home/nagmibano/Desktop/Breast_Cancer/vsw_ZINC_Natural_Breast_Cancer_1A52	vsw_ZINC_Natural_Breast_Cancer_1A52-MMGBSA_1-001.maegz
	ZINC000033504016	197279	natural-products.233884	45686.1	45686.1																																			596355	/home/nagmibano/Desktop/Breast_Cancer/vsw_ZINC_Natural_Breast_Cancer_1A52	vsw_ZINC_Natural_Breast_Cancer_1A52-MMGBSA_1-001.maegz
	ZINC000225417155	197280	natural-products.103179	45686.1	45686.1																																			239560	/home/nagmibano/Desktop/Breast_Cancer/vsw_ZINC_Natural_Breast_Cancer_1A52	vsw_ZINC_Natural_Breast_Cancer_1A52-MMGBSA_1-001.maegz
	ZINC000033830328	197281	natural-products.29970	45686.1	45686.1																																			66048	/home/nagmibano/Desktop/Breast_Cancer/vsw_ZINC_Natural_Breast_Cancer_1A52	vsw_ZINC_Natural_Breast_Cancer_1A52-MMGBSA_1-001.maegz
	ZINC000013341042	197282	natural-products.153845	45686.1	45686.1																																			383023	/home/nagmibano/Desktop/Breast_Cancer/vsw_ZINC_Natural_Breast_Cancer_1A52	vsw_ZINC_Natural_Breast_Cancer_1A52-MMGBSA_1-001.maegz
	ZINC000002386257	197283	natural-products.64417	45686.1	45686.1																																			144463	/home/nagmibano/Desktop/Breast_Cancer/vsw_ZINC_Natural_Breast_Cancer_1A52	vsw_ZINC_Natural_Breast_Cancer_1A52-MMGBSA_1-001.maegz
	ZINC000008490568	197284	natural-products.166313	45686.1	45686.1																																			407023	/home/nagmibano/Desktop/Breast_Cancer/vsw_ZINC_Natural_Breast_Cancer_1A52	vsw_ZINC_Natural_Breast_Cancer_1A52-MMGBSA_1-001.maegz
	ZINC000071404496	197285	natural-products.21254	45686.1	45686.1																																			44429	/home/nagmibano/Desktop/Breast_Cancer/vsw_ZINC_Natural_Breast_Cancer_1A52	vsw_ZINC_Natural_Breast_Cancer_1A52-MMGBSA_1-001.maegz
	ZINC000004041501	197286	natural-products.186786	45686.1	45686.1																																			448256	/home/nagmibano/Desktop/Breast_Cancer/vsw_ZINC_Natural_Breast_Cancer_1A52	vsw_ZINC_Natural_Breast_Cancer_1A52-MMGBSA_1-001.maegz
	ZINC000000039111	197287	natural-products.15932	45686.1	45686.1																																			33477	/home/nagmibano/Desktop/Breast_Cancer/vsw_ZINC_Natural_Breast_Cancer_1A52	vsw_ZINC_Natural_Breast_Cancer_1A52-MMGBSA_1-001.maegz
	ZINC000004652460	197288	natural-products.179946	45686.1	45686.1																																			436874	/home/nagmibano/Desktop/Breast_Cancer/vsw_ZINC_Natural_Breast_Cancer_1A52	vsw_ZINC_Natural_Breast_Cancer_1A52-MMGBSA_1-001.maegz
	ZINC000002063832	197289	natural-products.155364	45686.1	45686.1																																			385908	/home/nagmibano/Desktop/Breast_Cancer/vsw_ZINC_Natural_Breast_Cancer_1A52	vsw_ZINC_Natural_Breast_Cancer_1A52-MMGBSA_1-001.maegz
	ZINC000075155690	197290	natural-products.137006	45686.1	45686.1																																			333775	/home/nagmibano/Desktop/Breast_Cancer/vsw_ZINC_Natural_Breast_Cancer_1A52	vsw_ZINC_Natural_Breast_Cancer_1A52-MMGBSA_1-001.maegz
	ZINC000014681321	197291	natural-products.40341	45686.1	45686.1																																			90121	/home/nagmibano/Desktop/Breast_Cancer/vsw_ZINC_Natural_Breast_Cancer_1A52	vsw_ZINC_Natural_Breast_Cancer_1A52-MMGBSA_1-001.maegz
	ZINC000003902446	197292	natural-products.28575	45686.1	45686.1																																			63084	/home/nagmibano/Desktop/Breast_Cancer/vsw_ZINC_Natural_Breast_Cancer_1A52	vsw_ZINC_Natural_Breast_Cancer_1A52-MMGBSA_1-001.maegz
	ZINC000238745553	197293	natural-products.116305	45686.1	45686.1																																			276194	/home/nagmibano/Desktop/Breast_Cancer/vsw_ZINC_Natural_Breast_Cancer_1A52	vsw_ZINC_Natural_Breast_Cancer_1A52-MMGBSA_1-001.maegz
	ZINC000000293716	197294	natural-products.74043	45686.1	45686.1																																			168918	/home/nagmibano/Desktop/Breast_Cancer/vsw_ZINC_Natural_Breast_Cancer_1A52	vsw_ZINC_Natural_Breast_Cancer_1A52-MMGBSA_1-001.maegz
	ZINC000002464508	197295	natural-products.53922	45686.1	45686.1																																			124194	/home/nagmibano/Desktop/Breast_Cancer/vsw_ZINC_Natural_Breast_Cancer_1A52	vsw_ZINC_Natural_Breast_Cancer_1A52-MMGBSA_1-001.maegz
	ZINC000000186764	197296	natural-products.21634	45686.1	45686.1																																			45283	/home/nagmibano/Desktop/Breast_Cancer/vsw_ZINC_Natural_Breast_Cancer_1A52	vsw_ZINC_Natural_Breast_Cancer_1A52-MMGBSA_1-001.maegz
	ZINC000016042923	197297	natural-products.77675	45686.1	45686.1																																			180049	/home/nagmibano/Desktop/Breast_Cancer/vsw_ZINC_Natural_Breast_Cancer_1A52	vsw_ZINC_Natural_Breast_Cancer_1A52-MMGBSA_1-001.maegz
	ZINC000014760230	197298	natural-products.266604	45686.1	45686.1																																			679017	/home/nagmibano/Desktop/Breast_Cancer/vsw_ZINC_Natural_Breast_Cancer_1A52	vsw_ZINC_Natural_Breast_Cancer_1A52-MMGBSA_1-001.maegz
	ZINC000004026402	197299	natural-products.52141	45686.1	45686.1																																			121023	/home/nagmibano/Desktop/Breast_Cancer/vsw_ZINC_Natural_Breast_Cancer_1A52	vsw_ZINC_Natural_Breast_Cancer_1A52-MMGBSA_1-001.maegz
	ZINC000095914819	197300	natural-products.37122	45686.1	45686.1																																			81791	/home/nagmibano/Desktop/Breast_Cancer/vsw_ZINC_Natural_Breast_Cancer_1A52	vsw_ZINC_Natural_Breast_Cancer_1A52-MMGBSA_1-001.maegz
	ZINC000015119174	197301	natural-products.59704	45686.1	45686.1																																			136080	/home/nagmibano/Desktop/Breast_Cancer/vsw_ZINC_Natural_Breast_Cancer_1A52	vsw_ZINC_Natural_Breast_Cancer_1A52-MMGBSA_1-001.maegz
	ZINC000001081534	197302	natural-products.226241	45686.1	45686.1																																			569774	/home/nagmibano/Desktop/Breast_Cancer/vsw_ZINC_Natural_Breast_Cancer_1A52	vsw_ZINC_Natural_Breast_Cancer_1A52-MMGBSA_1-001.maegz
	ZINC000014454942	197303	natural-products.87741	45686.1	45686.1																																			202704	/home/nagmibano/Desktop/Breast_Cancer/vsw_ZINC_Natural_Breast_Cancer_1A52	vsw_ZINC_Natural_Breast_Cancer_1A52-MMGBSA_1-001.maegz
	ZINC000263586725	197304	natural-products.112849	45686.1	45686.1																																			266009	/home/nagmibano/Desktop/Breast_Cancer/vsw_ZINC_Natural_Breast_Cancer_1A52	vsw_ZINC_Natural_Breast_Cancer_1A52-MMGBSA_1-001.maegz
	ZINC000014758926	197305	natural-products.18287	45686.1	45686.1																																			38510	/home/nagmibano/Desktop/Breast_Cancer/vsw_ZINC_Natural_Breast_Cancer_1A52	vsw_ZINC_Natural_Breast_Cancer_1A52-MMGBSA_1-001.maegz
	ZINC000004027177	197306	natural-products.51854	45686.1	45686.1																																			120557	/home/nagmibano/Desktop/Breast_Cancer/vsw_ZINC_Natural_Breast_Cancer_1A52	vsw_ZINC_Natural_Breast_Cancer_1A52-MMGBSA_1-001.maegz
	ZINC000524730610	197307	natural-products.122162	45686.1	45686.1																																			293589	/home/nagmibano/Desktop/Breast_Cancer/vsw_ZINC_Natural_Breast_Cancer_1A52	vsw_ZINC_Natural_Breast_Cancer_1A52-MMGBSA_1-001.maegz
	ZINC000015112759	197308	natural-products.133236	45686.1	45686.1																																			325227	/home/nagmibano/Desktop/Breast_Cancer/vsw_ZINC_Natural_Breast_Cancer_1A52	vsw_ZINC_Natural_Breast_Cancer_1A52-MMGBSA_1-001.maegz
	ZINC000000084140	197309	natural-products.81821	45686.1	45686.1																																			188697	/home/nagmibano/Desktop/Breast_Cancer/vsw_ZINC_Natural_Breast_Cancer_1A52	vsw_ZINC_Natural_Breast_Cancer_1A52-MMGBSA_1-001.maegz
	ZINC000105365231	197310	natural-products.140214	45686.1	45686.1																																			342367	/home/nagmibano/Desktop/Breast_Cancer/vsw_ZINC_Natural_Breast_Cancer_1A52	vsw_ZINC_Natural_Breast_Cancer_1A52-MMGBSA_1-001.maegz
	ZINC000000313893	197311	natural-products.101018	45686.1	45686.1																																			232551	/home/nagmibano/Desktop/Breast_Cancer/vsw_ZINC_Natural_Breast_Cancer_1A52	vsw_ZINC_Natural_Breast_Cancer_1A52-MMGBSA_1-001.maegz
	ZINC000005925628	197312	natural-products.161999	45686.1	45686.1																																			397739	/home/nagmibano/Desktop/Breast_Cancer/vsw_ZINC_Natural_Breast_Cancer_1A52	vsw_ZINC_Natural_Breast_Cancer_1A52-MMGBSA_1-001.maegz
	ZINC000013340572	197313	natural-products.234608	45686.1	45686.1																																			597868	/home/nagmibano/Desktop/Breast_Cancer/vsw_ZINC_Natural_Breast_Cancer_1A52	vsw_ZINC_Natural_Breast_Cancer_1A52-MMGBSA_1-001.maegz
	ZINC000043152476	197314	natural-products.210586	45686.1	45686.1																																			508453	/home/nagmibano/Desktop/Breast_Cancer/vsw_ZINC_Natural_Breast_Cancer_1A52	vsw_ZINC_Natural_Breast_Cancer_1A52-MMGBSA_1-001.maegz
	ZINC000103579611	197315	natural-products.15703	45686.1	45686.1																																			32759	/home/nagmibano/Desktop/Breast_Cancer/vsw_ZINC_Natural_Breast_Cancer_1A52	vsw_ZINC_Natural_Breast_Cancer_1A52-MMGBSA_1-001.maegz
	ZINC000006092199	197316	natural-products.13932	45686.1	45686.1																																			28865	/home/nagmibano/Desktop/Breast_Cancer/vsw_ZINC_Natural_Breast_Cancer_1A52	vsw_ZINC_Natural_Breast_Cancer_1A52-MMGBSA_1-001.maegz
	ZINC000013339734	197317	natural-products.19649	45686.1	45686.1																																			41153	/home/nagmibano/Desktop/Breast_Cancer/vsw_ZINC_Natural_Breast_Cancer_1A52	vsw_ZINC_Natural_Breast_Cancer_1A52-MMGBSA_1-001.maegz
	ZINC000004521110	197318	natural-products.184501	45686.1	45686.1																																			444291	/home/nagmibano/Desktop/Breast_Cancer/vsw_ZINC_Natural_Breast_Cancer_1A52	vsw_ZINC_Natural_Breast_Cancer_1A52-MMGBSA_1-001.maegz
	ZINC000003902442	197319	natural-products.26351	45686.1	45686.1																																			58271	/home/nagmibano/Desktop/Breast_Cancer/vsw_ZINC_Natural_Breast_Cancer_1A52	vsw_ZINC_Natural_Breast_Cancer_1A52-MMGBSA_1-001.maegz
	ZINC000014756805	197320	natural-products.18375	45686.1	45686.1																																			38679	/home/nagmibano/Desktop/Breast_Cancer/vsw_ZINC_Natural_Breast_Cancer_1A52	vsw_ZINC_Natural_Breast_Cancer_1A52-MMGBSA_1-001.maegz
	ZINC000085506171	197321	natural-products.127472	45686.1	45686.1																																			309750	/home/nagmibano/Desktop/Breast_Cancer/vsw_ZINC_Natural_Breast_Cancer_1A52	vsw_ZINC_Natural_Breast_Cancer_1A52-MMGBSA_1-001.maegz
	ZINC000524730015	197322	natural-products.123137	45686.1	45686.1																																			296875	/home/nagmibano/Desktop/Breast_Cancer/vsw_ZINC_Natural_Breast_Cancer_1A52	vsw_ZINC_Natural_Breast_Cancer_1A52-MMGBSA_1-001.maegz
	ZINC000118919153	197323	natural-products.237787	45686.1	45686.1																																			603777	/home/nagmibano/Desktop/Breast_Cancer/vsw_ZINC_Natural_Breast_Cancer_1A52	vsw_ZINC_Natural_Breast_Cancer_1A52-MMGBSA_1-001.maegz
	ZINC000008553100	197324	natural-products.166200	45686.1	45686.1																																			406709	/home/nagmibano/Desktop/Breast_Cancer/vsw_ZINC_Natural_Breast_Cancer_1A52	vsw_ZINC_Natural_Breast_Cancer_1A52-MMGBSA_1-001.maegz
	ZINC000031775784	197325	natural-products.97465	45686.1	45686.1																																			222092	/home/nagmibano/Desktop/Breast_Cancer/vsw_ZINC_Natural_Breast_Cancer_1A52	vsw_ZINC_Natural_Breast_Cancer_1A52-MMGBSA_1-001.maegz
	ZINC000013485956	197326	natural-products.26306	45686.1	45686.1																																			58189	/home/nagmibano/Desktop/Breast_Cancer/vsw_ZINC_Natural_Breast_Cancer_1A52	vsw_ZINC_Natural_Breast_Cancer_1A52-MMGBSA_1-001.maegz
	ZINC000005413524	197327	natural-products.46926	45686.1	45686.1																																			107784	/home/nagmibano/Desktop/Breast_Cancer/vsw_ZINC_Natural_Breast_Cancer_1A52	vsw_ZINC_Natural_Breast_Cancer_1A52-MMGBSA_1-001.maegz
	ZINC000003892443	197328	natural-products.66918	45686.1	45686.1																																			148773	/home/nagmibano/Desktop/Breast_Cancer/vsw_ZINC_Natural_Breast_Cancer_1A52	vsw_ZINC_Natural_Breast_Cancer_1A52-MMGBSA_1-001.maegz
	ZINC000008718697	197329	natural-products.165958	45686.1	45686.1																																			406270	/home/nagmibano/Desktop/Breast_Cancer/vsw_ZINC_Natural_Breast_Cancer_1A52	vsw_ZINC_Natural_Breast_Cancer_1A52-MMGBSA_1-001.maegz
	ZINC000004027084	197330	natural-products.248416	45686.1	45686.1																																			627948	/home/nagmibano/Desktop/Breast_Cancer/vsw_ZINC_Natural_Breast_Cancer_1A52	vsw_ZINC_Natural_Breast_Cancer_1A52-MMGBSA_1-001.maegz
	ZINC000014644152	197331	natural-products.266553	45686.1	45686.1																																			678880	/home/nagmibano/Desktop/Breast_Cancer/vsw_ZINC_Natural_Breast_Cancer_1A52	vsw_ZINC_Natural_Breast_Cancer_1A52-MMGBSA_1-001.maegz
	ZINC000069482080	197332	natural-products.14646	45686.1	45686.1																																			30368	/home/nagmibano/Desktop/Breast_Cancer/vsw_ZINC_Natural_Breast_Cancer_1A52	vsw_ZINC_Natural_Breast_Cancer_1A52-MMGBSA_1-001.maegz
	ZINC000225435961	197333	natural-products.42681	45686.1	45686.1																																			95946	/home/nagmibano/Desktop/Breast_Cancer/vsw_ZINC_Natural_Breast_Cancer_1A52	vsw_ZINC_Natural_Breast_Cancer_1A52-MMGBSA_1-001.maegz
	ZINC000014724912	197334	natural-products.20241	45686.1	45686.1																																			42277	/home/nagmibano/Desktop/Breast_Cancer/vsw_ZINC_Natural_Breast_Cancer_1A52	vsw_ZINC_Natural_Breast_Cancer_1A52-MMGBSA_1-001.maegz
	ZINC000000565276	197335	natural-products.101925	45686.1	45686.1																																			235585	/home/nagmibano/Desktop/Breast_Cancer/vsw_ZINC_Natural_Breast_Cancer_1A52	vsw_ZINC_Natural_Breast_Cancer_1A52-MMGBSA_1-001.maegz
	ZINC000253403468	197336	natural-products.214791	45686.1	45686.1																																			520074	/home/nagmibano/Desktop/Breast_Cancer/vsw_ZINC_Natural_Breast_Cancer_1A52	vsw_ZINC_Natural_Breast_Cancer_1A52-MMGBSA_1-001.maegz
	ZINC000217701222	197337	natural-products.106425	45686.1	45686.1																																			248244	/home/nagmibano/Desktop/Breast_Cancer/vsw_ZINC_Natural_Breast_Cancer_1A52	vsw_ZINC_Natural_Breast_Cancer_1A52-MMGBSA_1-001.maegz
	ZINC000015151344	197338	natural-products.38390	45686.1	45686.1																																			84244	/home/nagmibano/Desktop/Breast_Cancer/vsw_ZINC_Natural_Breast_Cancer_1A52	vsw_ZINC_Natural_Breast_Cancer_1A52-MMGBSA_1-001.maegz
	ZINC000514288078	197339	natural-products.31371	45686.1	45686.1																																			68733	/home/nagmibano/Desktop/Breast_Cancer/vsw_ZINC_Natural_Breast_Cancer_1A52	vsw_ZINC_Natural_Breast_Cancer_1A52-MMGBSA_1-001.maegz
	ZINC000002124952	197340	natural-products.93463	45686.1	45686.1																																			212552	/home/nagmibano/Desktop/Breast_Cancer/vsw_ZINC_Natural_Breast_Cancer_1A52	vsw_ZINC_Natural_Breast_Cancer_1A52-MMGBSA_1-001.maegz
	ZINC000009135062	197341	natural-products.176612	45686.1	45686.1																																			430093	/home/nagmibano/Desktop/Breast_Cancer/vsw_ZINC_Natural_Breast_Cancer_1A52	vsw_ZINC_Natural_Breast_Cancer_1A52-MMGBSA_1-001.maegz
	ZINC000095099452	197342	natural-products.39726	45686.1	45686.1																																			88682	/home/nagmibano/Desktop/Breast_Cancer/vsw_ZINC_Natural_Breast_Cancer_1A52	vsw_ZINC_Natural_Breast_Cancer_1A52-MMGBSA_1-001.maegz
	ZINC000030730397	197343	natural-products.107079	45686.1	45686.1																																			249837	/home/nagmibano/Desktop/Breast_Cancer/vsw_ZINC_Natural_Breast_Cancer_1A52	vsw_ZINC_Natural_Breast_Cancer_1A52-MMGBSA_1-001.maegz
	ZINC000084154330	197344	natural-products.39558	45686.1	45686.1																																			88224	/home/nagmibano/Desktop/Breast_Cancer/vsw_ZINC_Natural_Breast_Cancer_1A52	vsw_ZINC_Natural_Breast_Cancer_1A52-MMGBSA_1-001.maegz
	ZINC000014640916	197345	natural-products.20166	45686.1	45686.1																																			42103	/home/nagmibano/Desktop/Breast_Cancer/vsw_ZINC_Natural_Breast_Cancer_1A52	vsw_ZINC_Natural_Breast_Cancer_1A52-MMGBSA_1-001.maegz
	ZINC000013481882	197346	natural-products.654	45686.1	45686.1																																			1340	/home/nagmibano/Desktop/Breast_Cancer/vsw_ZINC_Natural_Breast_Cancer_1A52	vsw_ZINC_Natural_Breast_Cancer_1A52-MMGBSA_1-001.maegz
	ZINC000013341034	197347	natural-products.153844	45686.1	45686.1																																			383022	/home/nagmibano/Desktop/Breast_Cancer/vsw_ZINC_Natural_Breast_Cancer_1A52	vsw_ZINC_Natural_Breast_Cancer_1A52-MMGBSA_1-001.maegz
	ZINC000014822421	197348	natural-products.267426	45686.1	45686.1																																			680602	/home/nagmibano/Desktop/Breast_Cancer/vsw_ZINC_Natural_Breast_Cancer_1A52	vsw_ZINC_Natural_Breast_Cancer_1A52-MMGBSA_1-001.maegz
	ZINC000015115190	197349	natural-products.117451	45686.1	45686.1																																			278386	/home/nagmibano/Desktop/Breast_Cancer/vsw_ZINC_Natural_Breast_Cancer_1A52	vsw_ZINC_Natural_Breast_Cancer_1A52-MMGBSA_1-001.maegz
	ZINC000035465255	197350	natural-products.127868	45686.1	45686.1																																			310271	/home/nagmibano/Desktop/Breast_Cancer/vsw_ZINC_Natural_Breast_Cancer_1A52	vsw_ZINC_Natural_Breast_Cancer_1A52-MMGBSA_1-001.maegz
	ZINC000000104210	197351	natural-products.85334	45686.1	45686.1																																			197394	/home/nagmibano/Desktop/Breast_Cancer/vsw_ZINC_Natural_Breast_Cancer_1A52	vsw_ZINC_Natural_Breast_Cancer_1A52-MMGBSA_1-001.maegz
	ZINC000035994608	197352	natural-products.13677	45686.1	45686.1																																			28225	/home/nagmibano/Desktop/Breast_Cancer/vsw_ZINC_Natural_Breast_Cancer_1A52	vsw_ZINC_Natural_Breast_Cancer_1A52-MMGBSA_1-001.maegz
	ZINC000085888329	197353	natural-products.150722	45686.1	45686.1																																			373899	/home/nagmibano/Desktop/Breast_Cancer/vsw_ZINC_Natural_Breast_Cancer_1A52	vsw_ZINC_Natural_Breast_Cancer_1A52-MMGBSA_1-001.maegz
	ZINC000225489198	197354	natural-products.43584	45686.1	45686.1																																			99106	/home/nagmibano/Desktop/Breast_Cancer/vsw_ZINC_Natural_Breast_Cancer_1A52	vsw_ZINC_Natural_Breast_Cancer_1A52-MMGBSA_1-001.maegz
	ZINC000020112752	197355	natural-products.69279	45686.1	45686.1																																			155360	/home/nagmibano/Desktop/Breast_Cancer/vsw_ZINC_Natural_Breast_Cancer_1A52	vsw_ZINC_Natural_Breast_Cancer_1A52-MMGBSA_1-001.maegz
	ZINC000096114494	197356	natural-products.144334	45686.1	45686.1																																			354770	/home/nagmibano/Desktop/Breast_Cancer/vsw_ZINC_Natural_Breast_Cancer_1A52	vsw_ZINC_Natural_Breast_Cancer_1A52-MMGBSA_1-001.maegz
	ZINC000095485920	197357	natural-products.399	45686.1	45686.1																																			637	/home/nagmibano/Desktop/Breast_Cancer/vsw_ZINC_Natural_Breast_Cancer_1A52	vsw_ZINC_Natural_Breast_Cancer_1A52-MMGBSA_1-001.maegz
	ZINC000014728364	197358	natural-products.133431	45686.1	45686.1																																			325666	/home/nagmibano/Desktop/Breast_Cancer/vsw_ZINC_Natural_Breast_Cancer_1A52	vsw_ZINC_Natural_Breast_Cancer_1A52-MMGBSA_1-001.maegz
	ZINC000013481878	197359	natural-products.39508	45686.1	45686.1																																			88144	/home/nagmibano/Desktop/Breast_Cancer/vsw_ZINC_Natural_Breast_Cancer_1A52	vsw_ZINC_Natural_Breast_Cancer_1A52-MMGBSA_1-001.maegz
	ZINC000004098322	197360	natural-products.28691	45686.1	45686.1																																			63423	/home/nagmibano/Desktop/Breast_Cancer/vsw_ZINC_Natural_Breast_Cancer_1A52	vsw_ZINC_Natural_Breast_Cancer_1A52-MMGBSA_1-001.maegz
	ZINC000002118690	197361	natural-products.94755	45686.1	45686.1																																			214320	/home/nagmibano/Desktop/Breast_Cancer/vsw_ZINC_Natural_Breast_Cancer_1A52	vsw_ZINC_Natural_Breast_Cancer_1A52-MMGBSA_1-001.maegz
	ZINC000000094461	197362	natural-products.87979	45686.1	45686.1																																			203180	/home/nagmibano/Desktop/Breast_Cancer/vsw_ZINC_Natural_Breast_Cancer_1A52	vsw_ZINC_Natural_Breast_Cancer_1A52-MMGBSA_1-001.maegz
	ZINC000004081539	197363	natural-products.267785	45686.1	45686.1																																			681233	/home/nagmibano/Desktop/Breast_Cancer/vsw_ZINC_Natural_Breast_Cancer_1A52	vsw_ZINC_Natural_Breast_Cancer_1A52-MMGBSA_1-001.maegz
	ZINC000015120901	197364	natural-products.35606	45686.1	45686.1																																			78127	/home/nagmibano/Desktop/Breast_Cancer/vsw_ZINC_Natural_Breast_Cancer_1A52	vsw_ZINC_Natural_Breast_Cancer_1A52-MMGBSA_1-001.maegz
	ZINC000059727703	197365	natural-products.118350	45686.1	45686.1																																			280157	/home/nagmibano/Desktop/Breast_Cancer/vsw_ZINC_Natural_Breast_Cancer_1A52	vsw_ZINC_Natural_Breast_Cancer_1A52-MMGBSA_1-001.maegz
	ZINC000000135695	197366	natural-products.90335	45686.1	45686.1																																			207422	/home/nagmibano/Desktop/Breast_Cancer/vsw_ZINC_Natural_Breast_Cancer_1A52	vsw_ZINC_Natural_Breast_Cancer_1A52-MMGBSA_1-001.maegz
	ZINC000107430609	197367	natural-products.255362	45686.1	45686.1																																			645377	/home/nagmibano/Desktop/Breast_Cancer/vsw_ZINC_Natural_Breast_Cancer_1A52	vsw_ZINC_Natural_Breast_Cancer_1A52-MMGBSA_1-001.maegz
	ZINC000002129370	197368	natural-products.247800	45686.1	45686.1																																			626744	/home/nagmibano/Desktop/Breast_Cancer/vsw_ZINC_Natural_Breast_Cancer_1A52	vsw_ZINC_Natural_Breast_Cancer_1A52-MMGBSA_1-001.maegz
	ZINC000014805996	197369	natural-products.21846	45686.1	45686.1																																			45834	/home/nagmibano/Desktop/Breast_Cancer/vsw_ZINC_Natural_Breast_Cancer_1A52	vsw_ZINC_Natural_Breast_Cancer_1A52-MMGBSA_1-001.maegz
	ZINC000005998785	197370	natural-products.264951	45686.1	45686.1																																			674219	/home/nagmibano/Desktop/Breast_Cancer/vsw_ZINC_Natural_Breast_Cancer_1A52	vsw_ZINC_Natural_Breast_Cancer_1A52-MMGBSA_1-001.maegz
	ZINC000004073879	197371	natural-products.179836	45686.1	45686.1																																			436712	/home/nagmibano/Desktop/Breast_Cancer/vsw_ZINC_Natural_Breast_Cancer_1A52	vsw_ZINC_Natural_Breast_Cancer_1A52-MMGBSA_1-001.maegz
	ZINC000000519426	197372	natural-products.247427	45686.1	45686.1																																			625998	/home/nagmibano/Desktop/Breast_Cancer/vsw_ZINC_Natural_Breast_Cancer_1A52	vsw_ZINC_Natural_Breast_Cancer_1A52-MMGBSA_1-001.maegz
	ZINC000253408567	197373	natural-products.213414	45686.1	45686.1																																			515350	/home/nagmibano/Desktop/Breast_Cancer/vsw_ZINC_Natural_Breast_Cancer_1A52	vsw_ZINC_Natural_Breast_Cancer_1A52-MMGBSA_1-001.maegz
	ZINC000015113633	197374	natural-products.26703	45686.1	45686.1																																			58946	/home/nagmibano/Desktop/Breast_Cancer/vsw_ZINC_Natural_Breast_Cancer_1A52	vsw_ZINC_Natural_Breast_Cancer_1A52-MMGBSA_1-001.maegz
	ZINC000014648595	197375	natural-products.18507	45686.1	45686.1																																			38938	/home/nagmibano/Desktop/Breast_Cancer/vsw_ZINC_Natural_Breast_Cancer_1A52	vsw_ZINC_Natural_Breast_Cancer_1A52-MMGBSA_1-001.maegz
	ZINC000000519450	197376	natural-products.247793	45686.1	45686.1																																			626737	/home/nagmibano/Desktop/Breast_Cancer/vsw_ZINC_Natural_Breast_Cancer_1A52	vsw_ZINC_Natural_Breast_Cancer_1A52-MMGBSA_1-001.maegz
	ZINC000096115926	197377	natural-products.146981	45686.1	45686.1																																			362397	/home/nagmibano/Desktop/Breast_Cancer/vsw_ZINC_Natural_Breast_Cancer_1A52	vsw_ZINC_Natural_Breast_Cancer_1A52-MMGBSA_1-001.maegz
	ZINC000014721212	197378	natural-products.39490	45686.1	45686.1																																			88095	/home/nagmibano/Desktop/Breast_Cancer/vsw_ZINC_Natural_Breast_Cancer_1A52	vsw_ZINC_Natural_Breast_Cancer_1A52-MMGBSA_1-001.maegz
	ZINC000013651794	197379	natural-products.197925	45686.1	45686.1																																			473506	/home/nagmibano/Desktop/Breast_Cancer/vsw_ZINC_Natural_Breast_Cancer_1A52	vsw_ZINC_Natural_Breast_Cancer_1A52-MMGBSA_1-001.maegz
	ZINC000118913919	197380	natural-products.22660	45686.1	45686.1																																			47541	/home/nagmibano/Desktop/Breast_Cancer/vsw_ZINC_Natural_Breast_Cancer_1A52	vsw_ZINC_Natural_Breast_Cancer_1A52-MMGBSA_1-001.maegz
	ZINC000004046848	197381	natural-products.183141	45686.1	45686.1																																			442137	/home/nagmibano/Desktop/Breast_Cancer/vsw_ZINC_Natural_Breast_Cancer_1A52	vsw_ZINC_Natural_Breast_Cancer_1A52-MMGBSA_1-001.maegz
	ZINC000005842416	197382	natural-products.118156	45686.1	45686.1																																			279831	/home/nagmibano/Desktop/Breast_Cancer/vsw_ZINC_Natural_Breast_Cancer_1A52	vsw_ZINC_Natural_Breast_Cancer_1A52-MMGBSA_1-001.maegz
	ZINC000253403467	197383	natural-products.214657	45686.1	45686.1																																			519464	/home/nagmibano/Desktop/Breast_Cancer/vsw_ZINC_Natural_Breast_Cancer_1A52	vsw_ZINC_Natural_Breast_Cancer_1A52-MMGBSA_1-001.maegz
	ZINC000095486265	197384	natural-products.36699	45686.1	45686.1																																			80727	/home/nagmibano/Desktop/Breast_Cancer/vsw_ZINC_Natural_Breast_Cancer_1A52	vsw_ZINC_Natural_Breast_Cancer_1A52-MMGBSA_1-001.maegz
	ZINC000000311617	197385	natural-products.31041	45686.1	45686.1																																			67935	/home/nagmibano/Desktop/Breast_Cancer/vsw_ZINC_Natural_Breast_Cancer_1A52	vsw_ZINC_Natural_Breast_Cancer_1A52-MMGBSA_1-001.maegz
	ZINC000035465110	197386	natural-products.250200	45686.1	45686.1																																			631267	/home/nagmibano/Desktop/Breast_Cancer/vsw_ZINC_Natural_Breast_Cancer_1A52	vsw_ZINC_Natural_Breast_Cancer_1A52-MMGBSA_1-001.maegz
	ZINC000014650820	197387	natural-products.197922	45686.1	45686.1																																			473503	/home/nagmibano/Desktop/Breast_Cancer/vsw_ZINC_Natural_Breast_Cancer_1A52	vsw_ZINC_Natural_Breast_Cancer_1A52-MMGBSA_1-001.maegz
	ZINC000014819806	197388	natural-products.252245	45686.1	45686.1																																			636234	/home/nagmibano/Desktop/Breast_Cancer/vsw_ZINC_Natural_Breast_Cancer_1A52	vsw_ZINC_Natural_Breast_Cancer_1A52-MMGBSA_1-001.maegz
	ZINC000004104631	197389	natural-products.31442	45686.1	45686.1																																			68813	/home/nagmibano/Desktop/Breast_Cancer/vsw_ZINC_Natural_Breast_Cancer_1A52	vsw_ZINC_Natural_Breast_Cancer_1A52-MMGBSA_1-001.maegz
	ZINC000058665987	197390	natural-products.188624	45686.1	45686.1																																			451774	/home/nagmibano/Desktop/Breast_Cancer/vsw_ZINC_Natural_Breast_Cancer_1A52	vsw_ZINC_Natural_Breast_Cancer_1A52-MMGBSA_1-001.maegz
	ZINC000038287257	197391	natural-products.15976	45686.1	45686.1																																			33597	/home/nagmibano/Desktop/Breast_Cancer/vsw_ZINC_Natural_Breast_Cancer_1A52	vsw_ZINC_Natural_Breast_Cancer_1A52-MMGBSA_1-001.maegz
	ZINC000000939013	197392	natural-products.246205	45686.1	45686.1																																			623067	/home/nagmibano/Desktop/Breast_Cancer/vsw_ZINC_Natural_Breast_Cancer_1A52	vsw_ZINC_Natural_Breast_Cancer_1A52-MMGBSA_1-001.maegz
	ZINC000013378224	197393	natural-products.263889	45686.1	45686.1																																			672262	/home/nagmibano/Desktop/Breast_Cancer/vsw_ZINC_Natural_Breast_Cancer_1A52	vsw_ZINC_Natural_Breast_Cancer_1A52-MMGBSA_1-001.maegz
	ZINC000096114937	197394	natural-products.143204	45686.1	45686.1																																			351294	/home/nagmibano/Desktop/Breast_Cancer/vsw_ZINC_Natural_Breast_Cancer_1A52	vsw_ZINC_Natural_Breast_Cancer_1A52-MMGBSA_1-001.maegz
	ZINC000225417037	197395	natural-products.50277	45686.1	45686.1																																			115446	/home/nagmibano/Desktop/Breast_Cancer/vsw_ZINC_Natural_Breast_Cancer_1A52	vsw_ZINC_Natural_Breast_Cancer_1A52-MMGBSA_1-001.maegz
	ZINC000013379111	197396	natural-products.234624	45686.1	45686.1																																			597901	/home/nagmibano/Desktop/Breast_Cancer/vsw_ZINC_Natural_Breast_Cancer_1A52	vsw_ZINC_Natural_Breast_Cancer_1A52-MMGBSA_1-001.maegz
	ZINC000016029905	197397	natural-products.85286	45686.1	45686.1																																			197255	/home/nagmibano/Desktop/Breast_Cancer/vsw_ZINC_Natural_Breast_Cancer_1A52	vsw_ZINC_Natural_Breast_Cancer_1A52-MMGBSA_1-001.maegz
	ZINC000000138873	197398	natural-products.241426	45686.1	45686.1																																			613374	/home/nagmibano/Desktop/Breast_Cancer/vsw_ZINC_Natural_Breast_Cancer_1A52	vsw_ZINC_Natural_Breast_Cancer_1A52-MMGBSA_1-001.maegz
	ZINC000012657948	197399	natural-products.171612	45686.1	45686.1																																			418864	/home/nagmibano/Desktop/Breast_Cancer/vsw_ZINC_Natural_Breast_Cancer_1A52	vsw_ZINC_Natural_Breast_Cancer_1A52-MMGBSA_1-001.maegz
	ZINC000002091112	197400	natural-products.155515	45686.1	45686.1																																			386265	/home/nagmibano/Desktop/Breast_Cancer/vsw_ZINC_Natural_Breast_Cancer_1A52	vsw_ZINC_Natural_Breast_Cancer_1A52-MMGBSA_1-001.maegz
	ZINC000015119716	197401	natural-products.32126	45686.1	45686.1																																			70003	/home/nagmibano/Desktop/Breast_Cancer/vsw_ZINC_Natural_Breast_Cancer_1A52	vsw_ZINC_Natural_Breast_Cancer_1A52-MMGBSA_1-001.maegz
	ZINC000016029211	197402	natural-products.246847	45686.1	45686.1																																			624567	/home/nagmibano/Desktop/Breast_Cancer/vsw_ZINC_Natural_Breast_Cancer_1A52	vsw_ZINC_Natural_Breast_Cancer_1A52-MMGBSA_1-001.maegz
	ZINC000000001083	197403	natural-products.234803	45686.1	45686.1																																			598269	/home/nagmibano/Desktop/Breast_Cancer/vsw_ZINC_Natural_Breast_Cancer_1A52	vsw_ZINC_Natural_Breast_Cancer_1A52-MMGBSA_1-001.maegz
	ZINC000000113287	197404	natural-products.10079	45686.1	45686.1																																			20586	/home/nagmibano/Desktop/Breast_Cancer/vsw_ZINC_Natural_Breast_Cancer_1A52	vsw_ZINC_Natural_Breast_Cancer_1A52-MMGBSA_1-001.maegz
	ZINC000000897961	197405	natural-products.51485	45686.1	45686.1																																			119927	/home/nagmibano/Desktop/Breast_Cancer/vsw_ZINC_Natural_Breast_Cancer_1A52	vsw_ZINC_Natural_Breast_Cancer_1A52-MMGBSA_1-001.maegz
	ZINC000079191984	197406	natural-products.135029	45686.1	45686.1																																			329215	/home/nagmibano/Desktop/Breast_Cancer/vsw_ZINC_Natural_Breast_Cancer_1A52	vsw_ZINC_Natural_Breast_Cancer_1A52-MMGBSA_1-001.maegz
	ZINC000217872914	197407	natural-products.110248	45686.1	45686.1																																			257974	/home/nagmibano/Desktop/Breast_Cancer/vsw_ZINC_Natural_Breast_Cancer_1A52	vsw_ZINC_Natural_Breast_Cancer_1A52-MMGBSA_1-001.maegz
	ZINC000004727907	197408	natural-products.11262	45686.1	45686.1																																			23436	/home/nagmibano/Desktop/Breast_Cancer/vsw_ZINC_Natural_Breast_Cancer_1A52	vsw_ZINC_Natural_Breast_Cancer_1A52-MMGBSA_1-001.maegz
	ZINC000253394131	197409	natural-products.213108	45686.1	45686.1																																			514826	/home/nagmibano/Desktop/Breast_Cancer/vsw_ZINC_Natural_Breast_Cancer_1A52	vsw_ZINC_Natural_Breast_Cancer_1A52-MMGBSA_1-001.maegz
	ZINC000006483757	197410	natural-products.117033	45686.1	45686.1																																			277634	/home/nagmibano/Desktop/Breast_Cancer/vsw_ZINC_Natural_Breast_Cancer_1A52	vsw_ZINC_Natural_Breast_Cancer_1A52-MMGBSA_1-001.maegz
	ZINC000253400170	197411	natural-products.214959	45686.1	45686.1																																			520760	/home/nagmibano/Desktop/Breast_Cancer/vsw_ZINC_Natural_Breast_Cancer_1A52	vsw_ZINC_Natural_Breast_Cancer_1A52-MMGBSA_1-001.maegz
	ZINC000245297648	197412	natural-products.5567	45686.1	45686.1																																			12266	/home/nagmibano/Desktop/Breast_Cancer/vsw_ZINC_Natural_Breast_Cancer_1A52	vsw_ZINC_Natural_Breast_Cancer_1A52-MMGBSA_1-001.maegz
	ZINC000008612465	197413	natural-products.169642	45686.1	45686.1																																			414017	/home/nagmibano/Desktop/Breast_Cancer/vsw_ZINC_Natural_Breast_Cancer_1A52	vsw_ZINC_Natural_Breast_Cancer_1A52-MMGBSA_1-001.maegz
	ZINC000006556138	197414	natural-products.166170	45686.1	45686.1																																			406654	/home/nagmibano/Desktop/Breast_Cancer/vsw_ZINC_Natural_Breast_Cancer_1A52	vsw_ZINC_Natural_Breast_Cancer_1A52-MMGBSA_1-001.maegz
	ZINC000000488175	197415	natural-products.77898	45686.1	45686.1																																			180511	/home/nagmibano/Desktop/Breast_Cancer/vsw_ZINC_Natural_Breast_Cancer_1A52	vsw_ZINC_Natural_Breast_Cancer_1A52-MMGBSA_1-001.maegz
	ZINC000012479358	197416	natural-products.176767	45686.1	45686.1																																			430502	/home/nagmibano/Desktop/Breast_Cancer/vsw_ZINC_Natural_Breast_Cancer_1A52	vsw_ZINC_Natural_Breast_Cancer_1A52-MMGBSA_1-001.maegz
	ZINC000001834271	197417	natural-products.63179	45686.1	45686.1																																			142312	/home/nagmibano/Desktop/Breast_Cancer/vsw_ZINC_Natural_Breast_Cancer_1A52	vsw_ZINC_Natural_Breast_Cancer_1A52-MMGBSA_1-001.maegz
	ZINC000019804924	197418	natural-products.270183	45686.1	45686.1																																			686953	/home/nagmibano/Desktop/Breast_Cancer/vsw_ZINC_Natural_Breast_Cancer_1A52	vsw_ZINC_Natural_Breast_Cancer_1A52-MMGBSA_1-001.maegz
	ZINC000225437816	197419	natural-products.49695	45686.1	45686.1																																			113813	/home/nagmibano/Desktop/Breast_Cancer/vsw_ZINC_Natural_Breast_Cancer_1A52	vsw_ZINC_Natural_Breast_Cancer_1A52-MMGBSA_1-001.maegz
	ZINC000225434769	197420	natural-products.42809	45686.1	45686.1																																			96217	/home/nagmibano/Desktop/Breast_Cancer/vsw_ZINC_Natural_Breast_Cancer_1A52	vsw_ZINC_Natural_Breast_Cancer_1A52-MMGBSA_1-001.maegz
	ZINC000013340903	197421	natural-products.268620	45686.1	45686.1																																			683046	/home/nagmibano/Desktop/Breast_Cancer/vsw_ZINC_Natural_Breast_Cancer_1A52	vsw_ZINC_Natural_Breast_Cancer_1A52-MMGBSA_1-001.maegz
	ZINC000007518893	197422	natural-products.7895	45686.1	45686.1																																			16173	/home/nagmibano/Desktop/Breast_Cancer/vsw_ZINC_Natural_Breast_Cancer_1A52	vsw_ZINC_Natural_Breast_Cancer_1A52-MMGBSA_1-001.maegz
	ZINC000035465086	197423	natural-products.250199	45686.1	45686.1																																			631266	/home/nagmibano/Desktop/Breast_Cancer/vsw_ZINC_Natural_Breast_Cancer_1A52	vsw_ZINC_Natural_Breast_Cancer_1A52-MMGBSA_1-001.maegz
	ZINC000089915303	197424	natural-products.143299	45686.1	45686.1																																			351595	/home/nagmibano/Desktop/Breast_Cancer/vsw_ZINC_Natural_Breast_Cancer_1A52	vsw_ZINC_Natural_Breast_Cancer_1A52-MMGBSA_1-001.maegz
	ZINC000020113495	197425	natural-products.68847	45686.1	45686.1																																			153717	/home/nagmibano/Desktop/Breast_Cancer/vsw_ZINC_Natural_Breast_Cancer_1A52	vsw_ZINC_Natural_Breast_Cancer_1A52-MMGBSA_1-001.maegz
	ZINC000217950320	197426	natural-products.109377	45686.1	45686.1																																			255993	/home/nagmibano/Desktop/Breast_Cancer/vsw_ZINC_Natural_Breast_Cancer_1A52	vsw_ZINC_Natural_Breast_Cancer_1A52-MMGBSA_1-001.maegz
	ZINC000016028284	197427	natural-products.77845	45686.1	45686.1																																			180379	/home/nagmibano/Desktop/Breast_Cancer/vsw_ZINC_Natural_Breast_Cancer_1A52	vsw_ZINC_Natural_Breast_Cancer_1A52-MMGBSA_1-001.maegz
	ZINC000004027101	197428	natural-products.243392	45686.1	45686.1																																			617674	/home/nagmibano/Desktop/Breast_Cancer/vsw_ZINC_Natural_Breast_Cancer_1A52	vsw_ZINC_Natural_Breast_Cancer_1A52-MMGBSA_1-001.maegz
	ZINC000004081389	197429	natural-products.183602	45686.1	45686.1																																			442860	/home/nagmibano/Desktop/Breast_Cancer/vsw_ZINC_Natural_Breast_Cancer_1A52	vsw_ZINC_Natural_Breast_Cancer_1A52-MMGBSA_1-001.maegz
	ZINC000003977998	197430	natural-products.131103	45686.1	45686.1																																			319424	/home/nagmibano/Desktop/Breast_Cancer/vsw_ZINC_Natural_Breast_Cancer_1A52	vsw_ZINC_Natural_Breast_Cancer_1A52-MMGBSA_1-001.maegz
	ZINC000032049982	197431	natural-products.44648	45686.1	45686.1																																			102840	/home/nagmibano/Desktop/Breast_Cancer/vsw_ZINC_Natural_Breast_Cancer_1A52	vsw_ZINC_Natural_Breast_Cancer_1A52-MMGBSA_1-001.maegz
	ZINC000004025578	197432	natural-products.52353	45686.1	45686.1																																			121333	/home/nagmibano/Desktop/Breast_Cancer/vsw_ZINC_Natural_Breast_Cancer_1A52	vsw_ZINC_Natural_Breast_Cancer_1A52-MMGBSA_1-001.maegz
	ZINC000000485972	197433	natural-products.98391	45686.1	45686.1																																			224595	/home/nagmibano/Desktop/Breast_Cancer/vsw_ZINC_Natural_Breast_Cancer_1A52	vsw_ZINC_Natural_Breast_Cancer_1A52-MMGBSA_1-001.maegz
	ZINC000069482300	197434	natural-products.268527	45686.1	45686.1																																			682871	/home/nagmibano/Desktop/Breast_Cancer/vsw_ZINC_Natural_Breast_Cancer_1A52	vsw_ZINC_Natural_Breast_Cancer_1A52-MMGBSA_1-001.maegz
	ZINC000000352903	197435	natural-products.100001	45686.1	45686.1																																			229244	/home/nagmibano/Desktop/Breast_Cancer/vsw_ZINC_Natural_Breast_Cancer_1A52	vsw_ZINC_Natural_Breast_Cancer_1A52-MMGBSA_1-001.maegz
	ZINC000004045009	197436	natural-products.183999	45686.1	45686.1																																			443527	/home/nagmibano/Desktop/Breast_Cancer/vsw_ZINC_Natural_Breast_Cancer_1A52	vsw_ZINC_Natural_Breast_Cancer_1A52-MMGBSA_1-001.maegz
	ZINC000015114172	197437	natural-products.41565	45686.1	45686.1																																			92764	/home/nagmibano/Desktop/Breast_Cancer/vsw_ZINC_Natural_Breast_Cancer_1A52	vsw_ZINC_Natural_Breast_Cancer_1A52-MMGBSA_1-001.maegz
	ZINC000004027085	197438	natural-products.243391	45686.1	45686.1																																			617673	/home/nagmibano/Desktop/Breast_Cancer/vsw_ZINC_Natural_Breast_Cancer_1A52	vsw_ZINC_Natural_Breast_Cancer_1A52-MMGBSA_1-001.maegz
	ZINC000000898792	197439	natural-products.10655	45686.1	45686.1																																			21804	/home/nagmibano/Desktop/Breast_Cancer/vsw_ZINC_Natural_Breast_Cancer_1A52	vsw_ZINC_Natural_Breast_Cancer_1A52-MMGBSA_1-001.maegz
	ZINC000013308994	197440	natural-products.11325	45686.1	45686.1																																			23596	/home/nagmibano/Desktop/Breast_Cancer/vsw_ZINC_Natural_Breast_Cancer_1A52	vsw_ZINC_Natural_Breast_Cancer_1A52-MMGBSA_1-001.maegz
	ZINC000004082028	197441	natural-products.238921	45686.1	45686.1																																			607366	/home/nagmibano/Desktop/Breast_Cancer/vsw_ZINC_Natural_Breast_Cancer_1A52	vsw_ZINC_Natural_Breast_Cancer_1A52-MMGBSA_1-001.maegz
	ZINC000002090503	197442	natural-products.62117	45686.1	45686.1																																			140197	/home/nagmibano/Desktop/Breast_Cancer/vsw_ZINC_Natural_Breast_Cancer_1A52	vsw_ZINC_Natural_Breast_Cancer_1A52-MMGBSA_1-001.maegz
	ZINC000003908286	197443	natural-products.53942	45686.1	45686.1																																			124239	/home/nagmibano/Desktop/Breast_Cancer/vsw_ZINC_Natural_Breast_Cancer_1A52	vsw_ZINC_Natural_Breast_Cancer_1A52-MMGBSA_1-001.maegz
	ZINC000217829987	197444	natural-products.106777	45686.1	45686.1																																			249135	/home/nagmibano/Desktop/Breast_Cancer/vsw_ZINC_Natural_Breast_Cancer_1A52	vsw_ZINC_Natural_Breast_Cancer_1A52-MMGBSA_1-001.maegz
	ZINC000095912114	197445	natural-products.14471	45686.1	45686.1																																			30133	/home/nagmibano/Desktop/Breast_Cancer/vsw_ZINC_Natural_Breast_Cancer_1A52	vsw_ZINC_Natural_Breast_Cancer_1A52-MMGBSA_1-001.maegz
	ZINC000096115017	197446	natural-products.142705	45686.1	45686.1																																			349796	/home/nagmibano/Desktop/Breast_Cancer/vsw_ZINC_Natural_Breast_Cancer_1A52	vsw_ZINC_Natural_Breast_Cancer_1A52-MMGBSA_1-001.maegz
	ZINC000106611591	197447	natural-products.264864	45686.1	45686.1																																			674052	/home/nagmibano/Desktop/Breast_Cancer/vsw_ZINC_Natural_Breast_Cancer_1A52	vsw_ZINC_Natural_Breast_Cancer_1A52-MMGBSA_1-001.maegz
	ZINC000013340313	197448	natural-products.153888	45686.1	45686.1																																			383092	/home/nagmibano/Desktop/Breast_Cancer/vsw_ZINC_Natural_Breast_Cancer_1A52	vsw_ZINC_Natural_Breast_Cancer_1A52-MMGBSA_1-001.maegz
	ZINC000524731023	197449	natural-products.120436	45686.1	45686.1																																			286990	/home/nagmibano/Desktop/Breast_Cancer/vsw_ZINC_Natural_Breast_Cancer_1A52	vsw_ZINC_Natural_Breast_Cancer_1A52-MMGBSA_1-001.maegz
	ZINC000100469105	197450	natural-products.61941	45686.1	45686.1																																			139841	/home/nagmibano/Desktop/Breast_Cancer/vsw_ZINC_Natural_Breast_Cancer_1A52	vsw_ZINC_Natural_Breast_Cancer_1A52-MMGBSA_1-001.maegz
	ZINC000253401214	197451	natural-products.214899	45686.1	45686.1																																			520599	/home/nagmibano/Desktop/Breast_Cancer/vsw_ZINC_Natural_Breast_Cancer_1A52	vsw_ZINC_Natural_Breast_Cancer_1A52-MMGBSA_1-001.maegz
	ZINC000003881346	197452	natural-products.67076	45686.1	45686.1																																			148995	/home/nagmibano/Desktop/Breast_Cancer/vsw_ZINC_Natural_Breast_Cancer_1A52	vsw_ZINC_Natural_Breast_Cancer_1A52-MMGBSA_1-001.maegz
	ZINC000003870175	197453	natural-products.117601	45686.1	45686.1																																			278726	/home/nagmibano/Desktop/Breast_Cancer/vsw_ZINC_Natural_Breast_Cancer_1A52	vsw_ZINC_Natural_Breast_Cancer_1A52-MMGBSA_1-001.maegz
	ZINC000072320559	197454	natural-products.41467	45686.1	45686.1																																			92606	/home/nagmibano/Desktop/Breast_Cancer/vsw_ZINC_Natural_Breast_Cancer_1A52	vsw_ZINC_Natural_Breast_Cancer_1A52-MMGBSA_1-001.maegz
	ZINC000524729902	197455	natural-products.123409	45686.1	45686.1																																			297915	/home/nagmibano/Desktop/Breast_Cancer/vsw_ZINC_Natural_Breast_Cancer_1A52	vsw_ZINC_Natural_Breast_Cancer_1A52-MMGBSA_1-001.maegz
	ZINC000005747852	197456	natural-products.250113	45686.1	45686.1																																			631110	/home/nagmibano/Desktop/Breast_Cancer/vsw_ZINC_Natural_Breast_Cancer_1A52	vsw_ZINC_Natural_Breast_Cancer_1A52-MMGBSA_1-001.maegz
	ZINC000013366958	197457	natural-products.252412	45686.1	45686.1																																			636532	/home/nagmibano/Desktop/Breast_Cancer/vsw_ZINC_Natural_Breast_Cancer_1A52	vsw_ZINC_Natural_Breast_Cancer_1A52-MMGBSA_1-001.maegz
	ZINC000043741601	197458	natural-products.57943	45686.1	45686.1																																			132099	/home/nagmibano/Desktop/Breast_Cancer/vsw_ZINC_Natural_Breast_Cancer_1A52	vsw_ZINC_Natural_Breast_Cancer_1A52-MMGBSA_1-001.maegz
	ZINC000004045007	197459	natural-products.184091	45686.1	45686.1																																			443680	/home/nagmibano/Desktop/Breast_Cancer/vsw_ZINC_Natural_Breast_Cancer_1A52	vsw_ZINC_Natural_Breast_Cancer_1A52-MMGBSA_1-001.maegz
	ZINC000007616140	197460	natural-products.166963	45686.1	45686.1																																			408586	/home/nagmibano/Desktop/Breast_Cancer/vsw_ZINC_Natural_Breast_Cancer_1A52	vsw_ZINC_Natural_Breast_Cancer_1A52-MMGBSA_1-001.maegz
	ZINC000004104668	197461	natural-products.183855	45686.1	45686.1																																			443295	/home/nagmibano/Desktop/Breast_Cancer/vsw_ZINC_Natural_Breast_Cancer_1A52	vsw_ZINC_Natural_Breast_Cancer_1A52-MMGBSA_1-001.maegz
	ZINC000004571265	197462	natural-products.20390	45686.1	45686.1																																			42635	/home/nagmibano/Desktop/Breast_Cancer/vsw_ZINC_Natural_Breast_Cancer_1A52	vsw_ZINC_Natural_Breast_Cancer_1A52-MMGBSA_1-001.maegz
	ZINC000000171637	197463	natural-products.242056	45686.1	45686.1																																			614776	/home/nagmibano/Desktop/Breast_Cancer/vsw_ZINC_Natural_Breast_Cancer_1A52	vsw_ZINC_Natural_Breast_Cancer_1A52-MMGBSA_1-001.maegz
	ZINC000024729341	197464	natural-products.70863	45686.1	45686.1																																			159245	/home/nagmibano/Desktop/Breast_Cancer/vsw_ZINC_Natural_Breast_Cancer_1A52	vsw_ZINC_Natural_Breast_Cancer_1A52-MMGBSA_1-001.maegz
	ZINC000000565266	197465	natural-products.74578	45686.1	45686.1																																			170943	/home/nagmibano/Desktop/Breast_Cancer/vsw_ZINC_Natural_Breast_Cancer_1A52	vsw_ZINC_Natural_Breast_Cancer_1A52-MMGBSA_1-001.maegz
	ZINC000014728077	197466	natural-products.39499	45686.1	45686.1																																			88121	/home/nagmibano/Desktop/Breast_Cancer/vsw_ZINC_Natural_Breast_Cancer_1A52	vsw_ZINC_Natural_Breast_Cancer_1A52-MMGBSA_1-001.maegz
	ZINC000002115241	197467	natural-products.91204	45686.1	45686.1																																			208799	/home/nagmibano/Desktop/Breast_Cancer/vsw_ZINC_Natural_Breast_Cancer_1A52	vsw_ZINC_Natural_Breast_Cancer_1A52-MMGBSA_1-001.maegz
	ZINC000015203660	197468	natural-products.42278	45686.1	45686.1																																			94892	/home/nagmibano/Desktop/Breast_Cancer/vsw_ZINC_Natural_Breast_Cancer_1A52	vsw_ZINC_Natural_Breast_Cancer_1A52-MMGBSA_1-001.maegz
	ZINC000004027498	197469	natural-products.64647	45686.1	45686.1																																			144855	/home/nagmibano/Desktop/Breast_Cancer/vsw_ZINC_Natural_Breast_Cancer_1A52	vsw_ZINC_Natural_Breast_Cancer_1A52-MMGBSA_1-001.maegz
	ZINC000095098820	197470	natural-products.370	45686.1	45686.1																																			598	/home/nagmibano/Desktop/Breast_Cancer/vsw_ZINC_Natural_Breast_Cancer_1A52	vsw_ZINC_Natural_Breast_Cancer_1A52-MMGBSA_1-001.maegz
	ZINC000085953715	197471	natural-products.21694	45686.1	45686.1																																			45415	/home/nagmibano/Desktop/Breast_Cancer/vsw_ZINC_Natural_Breast_Cancer_1A52	vsw_ZINC_Natural_Breast_Cancer_1A52-MMGBSA_1-001.maegz
	ZINC000013327407	197472	natural-products.252394	45686.1	45686.1																																			636496	/home/nagmibano/Desktop/Breast_Cancer/vsw_ZINC_Natural_Breast_Cancer_1A52	vsw_ZINC_Natural_Breast_Cancer_1A52-MMGBSA_1-001.maegz
	ZINC000014779050	197473	natural-products.17167	45686.1	45686.1																																			36092	/home/nagmibano/Desktop/Breast_Cancer/vsw_ZINC_Natural_Breast_Cancer_1A52	vsw_ZINC_Natural_Breast_Cancer_1A52-MMGBSA_1-001.maegz
	ZINC000004038156	197474	natural-products.26928	45686.1	45686.1																																			59427	/home/nagmibano/Desktop/Breast_Cancer/vsw_ZINC_Natural_Breast_Cancer_1A52	vsw_ZINC_Natural_Breast_Cancer_1A52-MMGBSA_1-001.maegz
	ZINC000005998715	197475	natural-products.165226	45686.1	45686.1																																			404545	/home/nagmibano/Desktop/Breast_Cancer/vsw_ZINC_Natural_Breast_Cancer_1A52	vsw_ZINC_Natural_Breast_Cancer_1A52-MMGBSA_1-001.maegz
	ZINC000009033974	197476	natural-products.173216	45686.1	45686.1																																			422599	/home/nagmibano/Desktop/Breast_Cancer/vsw_ZINC_Natural_Breast_Cancer_1A52	vsw_ZINC_Natural_Breast_Cancer_1A52-MMGBSA_1-001.maegz
	ZINC000253399504	197477	natural-products.212811	45686.1	45686.1																																			514083	/home/nagmibano/Desktop/Breast_Cancer/vsw_ZINC_Natural_Breast_Cancer_1A52	vsw_ZINC_Natural_Breast_Cancer_1A52-MMGBSA_1-001.maegz
	ZINC000000565263	197478	natural-products.81963	45686.1	45686.1																																			188921	/home/nagmibano/Desktop/Breast_Cancer/vsw_ZINC_Natural_Breast_Cancer_1A52	vsw_ZINC_Natural_Breast_Cancer_1A52-MMGBSA_1-001.maegz
	ZINC000225435406	197479	natural-products.42812	45686.1	45686.1																																			96221	/home/nagmibano/Desktop/Breast_Cancer/vsw_ZINC_Natural_Breast_Cancer_1A52	vsw_ZINC_Natural_Breast_Cancer_1A52-MMGBSA_1-001.maegz
	ZINC000003984042	197480	natural-products.42136	45686.1	45686.1																																			94464	/home/nagmibano/Desktop/Breast_Cancer/vsw_ZINC_Natural_Breast_Cancer_1A52	vsw_ZINC_Natural_Breast_Cancer_1A52-MMGBSA_1-001.maegz
	ZINC000038277248	197481	natural-products.156543	45686.1	45686.1																																			388547	/home/nagmibano/Desktop/Breast_Cancer/vsw_ZINC_Natural_Breast_Cancer_1A52	vsw_ZINC_Natural_Breast_Cancer_1A52-MMGBSA_1-001.maegz
	ZINC000169684148	197482	natural-products.6296	45686.1	45686.1																																			13567	/home/nagmibano/Desktop/Breast_Cancer/vsw_ZINC_Natural_Breast_Cancer_1A52	vsw_ZINC_Natural_Breast_Cancer_1A52-MMGBSA_1-001.maegz
	ZINC000072320560	197483	natural-products.41452	45686.1	45686.1																																			92581	/home/nagmibano/Desktop/Breast_Cancer/vsw_ZINC_Natural_Breast_Cancer_1A52	vsw_ZINC_Natural_Breast_Cancer_1A52-MMGBSA_1-001.maegz
	ZINC000225417161	197484	natural-products.50137	45686.1	45686.1																																			114946	/home/nagmibano/Desktop/Breast_Cancer/vsw_ZINC_Natural_Breast_Cancer_1A52	vsw_ZINC_Natural_Breast_Cancer_1A52-MMGBSA_1-001.maegz
	ZINC000008880096	197485	natural-products.178639	45686.1	45686.1																																			434516	/home/nagmibano/Desktop/Breast_Cancer/vsw_ZINC_Natural_Breast_Cancer_1A52	vsw_ZINC_Natural_Breast_Cancer_1A52-MMGBSA_1-001.maegz
	ZINC000004081391	197486	natural-products.184188	45686.1	45686.1																																			443819	/home/nagmibano/Desktop/Breast_Cancer/vsw_ZINC_Natural_Breast_Cancer_1A52	vsw_ZINC_Natural_Breast_Cancer_1A52-MMGBSA_1-001.maegz
	ZINC000005178807	197487	natural-products.185477	45686.1	45686.1																																			445958	/home/nagmibano/Desktop/Breast_Cancer/vsw_ZINC_Natural_Breast_Cancer_1A52	vsw_ZINC_Natural_Breast_Cancer_1A52-MMGBSA_1-001.maegz
	ZINC000014681569	197488	natural-products.30688	45686.1	45686.1																																			67376	/home/nagmibano/Desktop/Breast_Cancer/vsw_ZINC_Natural_Breast_Cancer_1A52	vsw_ZINC_Natural_Breast_Cancer_1A52-MMGBSA_1-001.maegz
	ZINC000004046575	197489	natural-products.185359	45686.1	45686.1																																			445774	/home/nagmibano/Desktop/Breast_Cancer/vsw_ZINC_Natural_Breast_Cancer_1A52	vsw_ZINC_Natural_Breast_Cancer_1A52-MMGBSA_1-001.maegz
	ZINC000096116007	197490	natural-products.152763	45686.1	45686.1																																			380355	/home/nagmibano/Desktop/Breast_Cancer/vsw_ZINC_Natural_Breast_Cancer_1A52	vsw_ZINC_Natural_Breast_Cancer_1A52-MMGBSA_1-001.maegz
	ZINC000059586041	197491	natural-products.269952	45686.1	45686.1																																			686521	/home/nagmibano/Desktop/Breast_Cancer/vsw_ZINC_Natural_Breast_Cancer_1A52	vsw_ZINC_Natural_Breast_Cancer_1A52-MMGBSA_1-001.maegz
	ZINC000085541597	197492	natural-products.49329	45686.1	45686.1																																			112968	/home/nagmibano/Desktop/Breast_Cancer/vsw_ZINC_Natural_Breast_Cancer_1A52	vsw_ZINC_Natural_Breast_Cancer_1A52-MMGBSA_1-001.maegz
	ZINC000031970666	197493	natural-products.57225	45686.1	45686.1																																			130739	/home/nagmibano/Desktop/Breast_Cancer/vsw_ZINC_Natural_Breast_Cancer_1A52	vsw_ZINC_Natural_Breast_Cancer_1A52-MMGBSA_1-001.maegz
	ZINC000013340326	197494	natural-products.49634	45686.1	45686.1																																			113712	/home/nagmibano/Desktop/Breast_Cancer/vsw_ZINC_Natural_Breast_Cancer_1A52	vsw_ZINC_Natural_Breast_Cancer_1A52-MMGBSA_1-001.maegz
	ZINC000033833929	197495	natural-products.10712	45686.1	45686.1																																			21911	/home/nagmibano/Desktop/Breast_Cancer/vsw_ZINC_Natural_Breast_Cancer_1A52	vsw_ZINC_Natural_Breast_Cancer_1A52-MMGBSA_1-001.maegz
	ZINC000056871354	197496	natural-products.23138	45686.1	45686.1																																			48885	/home/nagmibano/Desktop/Breast_Cancer/vsw_ZINC_Natural_Breast_Cancer_1A52	vsw_ZINC_Natural_Breast_Cancer_1A52-MMGBSA_1-001.maegz
	ZINC000095914737	197497	natural-products.37660	45686.1	45686.1																																			82864	/home/nagmibano/Desktop/Breast_Cancer/vsw_ZINC_Natural_Breast_Cancer_1A52	vsw_ZINC_Natural_Breast_Cancer_1A52-MMGBSA_1-001.maegz
	ZINC000013462926	197498	natural-products.107122	45686.1	45686.1																																			249979	/home/nagmibano/Desktop/Breast_Cancer/vsw_ZINC_Natural_Breast_Cancer_1A52	vsw_ZINC_Natural_Breast_Cancer_1A52-MMGBSA_1-001.maegz
	ZINC000000486030	197499	natural-products.241321	45686.1	45686.1																																			613182	/home/nagmibano/Desktop/Breast_Cancer/vsw_ZINC_Natural_Breast_Cancer_1A52	vsw_ZINC_Natural_Breast_Cancer_1A52-MMGBSA_1-001.maegz
	ZINC000000861983	197500	natural-products.246204	45686.1	45686.1																																			623066	/home/nagmibano/Desktop/Breast_Cancer/vsw_ZINC_Natural_Breast_Cancer_1A52	vsw_ZINC_Natural_Breast_Cancer_1A52-MMGBSA_1-001.maegz
	ZINC000004073881	197501	natural-products.180671	45686.1	45686.1																																			437917	/home/nagmibano/Desktop/Breast_Cancer/vsw_ZINC_Natural_Breast_Cancer_1A52	vsw_ZINC_Natural_Breast_Cancer_1A52-MMGBSA_1-001.maegz
	ZINC000001573788	197502	natural-products.169	45686.1	45686.1																																			323	/home/nagmibano/Desktop/Breast_Cancer/vsw_ZINC_Natural_Breast_Cancer_1A52	vsw_ZINC_Natural_Breast_Cancer_1A52-MMGBSA_1-001.maegz
	ZINC000001459962	197503	natural-products.18067	45686.1	45686.1																																			38067	/home/nagmibano/Desktop/Breast_Cancer/vsw_ZINC_Natural_Breast_Cancer_1A52	vsw_ZINC_Natural_Breast_Cancer_1A52-MMGBSA_1-001.maegz
	ZINC000253503930	197504	natural-products.23413	45686.1	45686.1																																			49552	/home/nagmibano/Desktop/Breast_Cancer/vsw_ZINC_Natural_Breast_Cancer_1A52	vsw_ZINC_Natural_Breast_Cancer_1A52-MMGBSA_1-001.maegz
	ZINC000004985748	197505	natural-products.14940	45686.1	45686.1																																			31030	/home/nagmibano/Desktop/Breast_Cancer/vsw_ZINC_Natural_Breast_Cancer_1A52	vsw_ZINC_Natural_Breast_Cancer_1A52-MMGBSA_1-001.maegz
	ZINC000006624435	197506	natural-products.168797	45686.1	45686.1																																			412082	/home/nagmibano/Desktop/Breast_Cancer/vsw_ZINC_Natural_Breast_Cancer_1A52	vsw_ZINC_Natural_Breast_Cancer_1A52-MMGBSA_1-001.maegz
	ZINC000012660801	197507	natural-products.170949	45686.1	45686.1																																			416833	/home/nagmibano/Desktop/Breast_Cancer/vsw_ZINC_Natural_Breast_Cancer_1A52	vsw_ZINC_Natural_Breast_Cancer_1A52-MMGBSA_1-001.maegz
	ZINC000034634082	197508	natural-products.14305	45686.1	45686.1																																			29805	/home/nagmibano/Desktop/Breast_Cancer/vsw_ZINC_Natural_Breast_Cancer_1A52	vsw_ZINC_Natural_Breast_Cancer_1A52-MMGBSA_1-001.maegz
	ZINC000014758785	197509	natural-products.117886	45686.1	45686.1																																			279457	/home/nagmibano/Desktop/Breast_Cancer/vsw_ZINC_Natural_Breast_Cancer_1A52	vsw_ZINC_Natural_Breast_Cancer_1A52-MMGBSA_1-001.maegz
	ZINC000095913476	197510	natural-products.38336	45686.1	45686.1																																			84143	/home/nagmibano/Desktop/Breast_Cancer/vsw_ZINC_Natural_Breast_Cancer_1A52	vsw_ZINC_Natural_Breast_Cancer_1A52-MMGBSA_1-001.maegz
	ZINC000014805993	197511	natural-products.156858	45686.1	45686.1																																			389210	/home/nagmibano/Desktop/Breast_Cancer/vsw_ZINC_Natural_Breast_Cancer_1A52	vsw_ZINC_Natural_Breast_Cancer_1A52-MMGBSA_1-001.maegz
	ZINC000014439508	197512	natural-products.30735	45686.1	45686.1																																			67440	/home/nagmibano/Desktop/Breast_Cancer/vsw_ZINC_Natural_Breast_Cancer_1A52	vsw_ZINC_Natural_Breast_Cancer_1A52-MMGBSA_1-001.maegz
	ZINC000004743305	197513	natural-products.180313	45686.1	45686.1																																			437379	/home/nagmibano/Desktop/Breast_Cancer/vsw_ZINC_Natural_Breast_Cancer_1A52	vsw_ZINC_Natural_Breast_Cancer_1A52-MMGBSA_1-001.maegz
	ZINC000008764345	197514	natural-products.169269	45686.1	45686.1																																			413170	/home/nagmibano/Desktop/Breast_Cancer/vsw_ZINC_Natural_Breast_Cancer_1A52	vsw_ZINC_Natural_Breast_Cancer_1A52-MMGBSA_1-001.maegz
	ZINC000005767515	197515	natural-products.168261	45686.1	45686.1																																			411075	/home/nagmibano/Desktop/Breast_Cancer/vsw_ZINC_Natural_Breast_Cancer_1A52	vsw_ZINC_Natural_Breast_Cancer_1A52-MMGBSA_1-001.maegz
	ZINC000000300178	197516	natural-products.88848	45686.1	45686.1																																			204970	/home/nagmibano/Desktop/Breast_Cancer/vsw_ZINC_Natural_Breast_Cancer_1A52	vsw_ZINC_Natural_Breast_Cancer_1A52-MMGBSA_1-001.maegz
	ZINC000014455457	197517	natural-products.267527	45686.1	45686.1																																			680735	/home/nagmibano/Desktop/Breast_Cancer/vsw_ZINC_Natural_Breast_Cancer_1A52	vsw_ZINC_Natural_Breast_Cancer_1A52-MMGBSA_1-001.maegz
	ZINC000000565269	197518	natural-products.81964	45686.1	45686.1																																			188922	/home/nagmibano/Desktop/Breast_Cancer/vsw_ZINC_Natural_Breast_Cancer_1A52	vsw_ZINC_Natural_Breast_Cancer_1A52-MMGBSA_1-001.maegz
	ZINC000013404431	197519	natural-products.40495	45686.1	45686.1																																			90368	/home/nagmibano/Desktop/Breast_Cancer/vsw_ZINC_Natural_Breast_Cancer_1A52	vsw_ZINC_Natural_Breast_Cancer_1A52-MMGBSA_1-001.maegz
	ZINC000033831657	197520	natural-products.29796	45686.1	45686.1																																			65732	/home/nagmibano/Desktop/Breast_Cancer/vsw_ZINC_Natural_Breast_Cancer_1A52	vsw_ZINC_Natural_Breast_Cancer_1A52-MMGBSA_1-001.maegz
	ZINC000000518459	197521	natural-products.90253	45686.1	45686.1																																			207181	/home/nagmibano/Desktop/Breast_Cancer/vsw_ZINC_Natural_Breast_Cancer_1A52	vsw_ZINC_Natural_Breast_Cancer_1A52-MMGBSA_1-001.maegz
	ZINC000033834000	197522	natural-products.1473	45686.1	45686.1																																			3298	/home/nagmibano/Desktop/Breast_Cancer/vsw_ZINC_Natural_Breast_Cancer_1A52	vsw_ZINC_Natural_Breast_Cancer_1A52-MMGBSA_1-001.maegz
	ZINC000033830299	197523	natural-products.154513	45686.1	45686.1																																			384335	/home/nagmibano/Desktop/Breast_Cancer/vsw_ZINC_Natural_Breast_Cancer_1A52	vsw_ZINC_Natural_Breast_Cancer_1A52-MMGBSA_1-001.maegz
	ZINC000253403970	197524	natural-products.214398	45686.1	45686.1																																			518380	/home/nagmibano/Desktop/Breast_Cancer/vsw_ZINC_Natural_Breast_Cancer_1A52	vsw_ZINC_Natural_Breast_Cancer_1A52-MMGBSA_1-001.maegz
	ZINC000016031193	197525	natural-products.85294	45686.1	45686.1																																			197282	/home/nagmibano/Desktop/Breast_Cancer/vsw_ZINC_Natural_Breast_Cancer_1A52	vsw_ZINC_Natural_Breast_Cancer_1A52-MMGBSA_1-001.maegz
	ZINC000105156018	197526	natural-products.234960	45686.1	45686.1																																			598655	/home/nagmibano/Desktop/Breast_Cancer/vsw_ZINC_Natural_Breast_Cancer_1A52	vsw_ZINC_Natural_Breast_Cancer_1A52-MMGBSA_1-001.maegz
	ZINC000245297647	197527	natural-products.3069	45686.1	45686.1																																			6381	/home/nagmibano/Desktop/Breast_Cancer/vsw_ZINC_Natural_Breast_Cancer_1A52	vsw_ZINC_Natural_Breast_Cancer_1A52-MMGBSA_1-001.maegz
	ZINC000004026313	197528	natural-products.243598	45686.1	45686.1																																			618065	/home/nagmibano/Desktop/Breast_Cancer/vsw_ZINC_Natural_Breast_Cancer_1A52	vsw_ZINC_Natural_Breast_Cancer_1A52-MMGBSA_1-001.maegz
	ZINC000029041971	197529	natural-products.233449	45686.1	45686.1																																			595234	/home/nagmibano/Desktop/Breast_Cancer/vsw_ZINC_Natural_Breast_Cancer_1A52	vsw_ZINC_Natural_Breast_Cancer_1A52-MMGBSA_1-001.maegz
	ZINC000015149475	197530	natural-products.30444	45686.1	45686.1																																			66890	/home/nagmibano/Desktop/Breast_Cancer/vsw_ZINC_Natural_Breast_Cancer_1A52	vsw_ZINC_Natural_Breast_Cancer_1A52-MMGBSA_1-001.maegz
	ZINC000095912435	197531	natural-products.36773	45686.1	45686.1																																			80904	/home/nagmibano/Desktop/Breast_Cancer/vsw_ZINC_Natural_Breast_Cancer_1A52	vsw_ZINC_Natural_Breast_Cancer_1A52-MMGBSA_1-001.maegz
	ZINC000000077358	197532	natural-products.90427	45686.1	45686.1																																			207592	/home/nagmibano/Desktop/Breast_Cancer/vsw_ZINC_Natural_Breast_Cancer_1A52	vsw_ZINC_Natural_Breast_Cancer_1A52-MMGBSA_1-001.maegz
	ZINC000217942714	197533	natural-products.109331	45686.1	45686.1																																			255882	/home/nagmibano/Desktop/Breast_Cancer/vsw_ZINC_Natural_Breast_Cancer_1A52	vsw_ZINC_Natural_Breast_Cancer_1A52-MMGBSA_1-001.maegz
	ZINC000005881456	197534	natural-products.245139	45686.1	45686.1																																			620939	/home/nagmibano/Desktop/Breast_Cancer/vsw_ZINC_Natural_Breast_Cancer_1A52	vsw_ZINC_Natural_Breast_Cancer_1A52-MMGBSA_1-001.maegz
	ZINC000006482817	197535	natural-products.128718	45686.1	45686.1																																			312871	/home/nagmibano/Desktop/Breast_Cancer/vsw_ZINC_Natural_Breast_Cancer_1A52	vsw_ZINC_Natural_Breast_Cancer_1A52-MMGBSA_1-001.maegz
	ZINC000001653285	197536	natural-products.60124	45686.1	45686.1																																			136816	/home/nagmibano/Desktop/Breast_Cancer/vsw_ZINC_Natural_Breast_Cancer_1A52	vsw_ZINC_Natural_Breast_Cancer_1A52-MMGBSA_1-001.maegz
	ZINC000005167566	197537	natural-products.183811	45686.1	45686.1																																			443209	/home/nagmibano/Desktop/Breast_Cancer/vsw_ZINC_Natural_Breast_Cancer_1A52	vsw_ZINC_Natural_Breast_Cancer_1A52-MMGBSA_1-001.maegz
	ZINC000004085381	197538	natural-products.179977	45686.1	45686.1																																			436918	/home/nagmibano/Desktop/Breast_Cancer/vsw_ZINC_Natural_Breast_Cancer_1A52	vsw_ZINC_Natural_Breast_Cancer_1A52-MMGBSA_1-001.maegz
	ZINC000001368421	197539	natural-products.245574	45686.1	45686.1																																			621874	/home/nagmibano/Desktop/Breast_Cancer/vsw_ZINC_Natural_Breast_Cancer_1A52	vsw_ZINC_Natural_Breast_Cancer_1A52-MMGBSA_1-001.maegz
	ZINC000095099495	197540	natural-products.35513	45686.1	45686.1																																			77954	/home/nagmibano/Desktop/Breast_Cancer/vsw_ZINC_Natural_Breast_Cancer_1A52	vsw_ZINC_Natural_Breast_Cancer_1A52-MMGBSA_1-001.maegz
	ZINC000002342226	197541	natural-products.67147	45686.1	45686.1																																			149121	/home/nagmibano/Desktop/Breast_Cancer/vsw_ZINC_Natural_Breast_Cancer_1A52	vsw_ZINC_Natural_Breast_Cancer_1A52-MMGBSA_1-001.maegz
	ZINC000095913982	197542	natural-products.9251	45686.1	45686.1																																			19011	/home/nagmibano/Desktop/Breast_Cancer/vsw_ZINC_Natural_Breast_Cancer_1A52	vsw_ZINC_Natural_Breast_Cancer_1A52-MMGBSA_1-001.maegz
	ZINC000013651795	197543	natural-products.197928	45686.1	45686.1																																			473509	/home/nagmibano/Desktop/Breast_Cancer/vsw_ZINC_Natural_Breast_Cancer_1A52	vsw_ZINC_Natural_Breast_Cancer_1A52-MMGBSA_1-001.maegz
	ZINC000002241474	197544	natural-products.55018	45686.1	45686.1																																			125923	/home/nagmibano/Desktop/Breast_Cancer/vsw_ZINC_Natural_Breast_Cancer_1A52	vsw_ZINC_Natural_Breast_Cancer_1A52-MMGBSA_1-001.maegz
	ZINC000014811646	197545	natural-products.157048	45686.1	45686.1																																			389546	/home/nagmibano/Desktop/Breast_Cancer/vsw_ZINC_Natural_Breast_Cancer_1A52	vsw_ZINC_Natural_Breast_Cancer_1A52-MMGBSA_1-001.maegz
	ZINC000225437534	197546	natural-products.42822	45686.1	45686.1																																			96233	/home/nagmibano/Desktop/Breast_Cancer/vsw_ZINC_Natural_Breast_Cancer_1A52	vsw_ZINC_Natural_Breast_Cancer_1A52-MMGBSA_1-001.maegz
	ZINC000013340657	197547	natural-products.30617	45686.1	45686.1																																			67257	/home/nagmibano/Desktop/Breast_Cancer/vsw_ZINC_Natural_Breast_Cancer_1A52	vsw_ZINC_Natural_Breast_Cancer_1A52-MMGBSA_1-001.maegz
	ZINC000514288198	197548	natural-products.31381	45686.1	45686.1																																			68745	/home/nagmibano/Desktop/Breast_Cancer/vsw_ZINC_Natural_Breast_Cancer_1A52	vsw_ZINC_Natural_Breast_Cancer_1A52-MMGBSA_1-001.maegz
	ZINC000004026314	197549	natural-products.243503	45686.1	45686.1																																			617933	/home/nagmibano/Desktop/Breast_Cancer/vsw_ZINC_Natural_Breast_Cancer_1A52	vsw_ZINC_Natural_Breast_Cancer_1A52-MMGBSA_1-001.maegz
	ZINC000095909794	197550	natural-products.37382	45686.1	45686.1																																			82262	/home/nagmibano/Desktop/Breast_Cancer/vsw_ZINC_Natural_Breast_Cancer_1A52	vsw_ZINC_Natural_Breast_Cancer_1A52-MMGBSA_1-001.maegz
	ZINC000049089772	197551	natural-products.232446	45686.1	45686.1																																			592067	/home/nagmibano/Desktop/Breast_Cancer/vsw_ZINC_Natural_Breast_Cancer_1A52	vsw_ZINC_Natural_Breast_Cancer_1A52-MMGBSA_1-001.maegz
	ZINC000014650833	197552	natural-products.12788	45686.1	45686.1																																			26497	/home/nagmibano/Desktop/Breast_Cancer/vsw_ZINC_Natural_Breast_Cancer_1A52	vsw_ZINC_Natural_Breast_Cancer_1A52-MMGBSA_1-001.maegz
	ZINC000013431682	197553	natural-products.56385	45686.1	45686.1																																			129039	/home/nagmibano/Desktop/Breast_Cancer/vsw_ZINC_Natural_Breast_Cancer_1A52	vsw_ZINC_Natural_Breast_Cancer_1A52-MMGBSA_1-001.maegz
	ZINC000095919075	197554	natural-products.226630	45686.1	45686.1																																			570623	/home/nagmibano/Desktop/Breast_Cancer/vsw_ZINC_Natural_Breast_Cancer_1A52	vsw_ZINC_Natural_Breast_Cancer_1A52-MMGBSA_1-001.maegz
	ZINC000105364335	197555	natural-products.140280	45686.1	45686.1																																			342531	/home/nagmibano/Desktop/Breast_Cancer/vsw_ZINC_Natural_Breast_Cancer_1A52	vsw_ZINC_Natural_Breast_Cancer_1A52-MMGBSA_1-001.maegz
	ZINC000000756531	197556	natural-products.73248	45686.1	45686.1																																			166163	/home/nagmibano/Desktop/Breast_Cancer/vsw_ZINC_Natural_Breast_Cancer_1A52	vsw_ZINC_Natural_Breast_Cancer_1A52-MMGBSA_1-001.maegz
	ZINC000034094858	197557	natural-products.31433	45686.1	45686.1																																			68804	/home/nagmibano/Desktop/Breast_Cancer/vsw_ZINC_Natural_Breast_Cancer_1A52	vsw_ZINC_Natural_Breast_Cancer_1A52-MMGBSA_1-001.maegz
	ZINC000013461217	197558	natural-products.14397	45686.1	45686.1																																			30011	/home/nagmibano/Desktop/Breast_Cancer/vsw_ZINC_Natural_Breast_Cancer_1A52	vsw_ZINC_Natural_Breast_Cancer_1A52-MMGBSA_1-001.maegz
	ZINC000238771465	197559	natural-products.116108	45686.1	45686.1																																			275716	/home/nagmibano/Desktop/Breast_Cancer/vsw_ZINC_Natural_Breast_Cancer_1A52	vsw_ZINC_Natural_Breast_Cancer_1A52-MMGBSA_1-001.maegz
	ZINC000514288323	197560	natural-products.219292	45686.1	45686.1																																			541454	/home/nagmibano/Desktop/Breast_Cancer/vsw_ZINC_Natural_Breast_Cancer_1A52	vsw_ZINC_Natural_Breast_Cancer_1A52-MMGBSA_1-001.maegz
	ZINC000514287849	197561	natural-products.218427	45686.1	45686.1																																			537730	/home/nagmibano/Desktop/Breast_Cancer/vsw_ZINC_Natural_Breast_Cancer_1A52	vsw_ZINC_Natural_Breast_Cancer_1A52-MMGBSA_1-001.maegz
	ZINC000004104655	197562	natural-products.31416	45686.1	45686.1																																			68786	/home/nagmibano/Desktop/Breast_Cancer/vsw_ZINC_Natural_Breast_Cancer_1A52	vsw_ZINC_Natural_Breast_Cancer_1A52-MMGBSA_1-001.maegz
	ZINC000029042127	197563	natural-products.48523	45686.1	45686.1																																			111107	/home/nagmibano/Desktop/Breast_Cancer/vsw_ZINC_Natural_Breast_Cancer_1A52	vsw_ZINC_Natural_Breast_Cancer_1A52-MMGBSA_1-001.maegz
	ZINC000225435302	197564	natural-products.49813	45686.1	45686.1																																			114069	/home/nagmibano/Desktop/Breast_Cancer/vsw_ZINC_Natural_Breast_Cancer_1A52	vsw_ZINC_Natural_Breast_Cancer_1A52-MMGBSA_1-001.maegz
	ZINC000014761337	197565	natural-products.234761	45686.1	45686.1																																			598169	/home/nagmibano/Desktop/Breast_Cancer/vsw_ZINC_Natural_Breast_Cancer_1A52	vsw_ZINC_Natural_Breast_Cancer_1A52-MMGBSA_1-001.maegz
	ZINC000059588570	197566	natural-products.13980	45686.1	45686.1																																			28977	/home/nagmibano/Desktop/Breast_Cancer/vsw_ZINC_Natural_Breast_Cancer_1A52	vsw_ZINC_Natural_Breast_Cancer_1A52-MMGBSA_1-001.maegz
	ZINC000015115170	197567	natural-products.117454	45686.1	45686.1																																			278391	/home/nagmibano/Desktop/Breast_Cancer/vsw_ZINC_Natural_Breast_Cancer_1A52	vsw_ZINC_Natural_Breast_Cancer_1A52-MMGBSA_1-001.maegz
	ZINC000004082030	197568	natural-products.242279	45686.1	45686.1																																			615348	/home/nagmibano/Desktop/Breast_Cancer/vsw_ZINC_Natural_Breast_Cancer_1A52	vsw_ZINC_Natural_Breast_Cancer_1A52-MMGBSA_1-001.maegz
	ZINC000016469236	197569	natural-products.84958	45686.1	45686.1																																			196535	/home/nagmibano/Desktop/Breast_Cancer/vsw_ZINC_Natural_Breast_Cancer_1A52	vsw_ZINC_Natural_Breast_Cancer_1A52-MMGBSA_1-001.maegz
	ZINC000003983872	197570	natural-products.31533	45686.1	45686.1																																			68930	/home/nagmibano/Desktop/Breast_Cancer/vsw_ZINC_Natural_Breast_Cancer_1A52	vsw_ZINC_Natural_Breast_Cancer_1A52-MMGBSA_1-001.maegz
	ZINC000000285232	197571	natural-products.81838	45686.1	45686.1																																			188747	/home/nagmibano/Desktop/Breast_Cancer/vsw_ZINC_Natural_Breast_Cancer_1A52	vsw_ZINC_Natural_Breast_Cancer_1A52-MMGBSA_1-001.maegz
	ZINC000013334364	197572	natural-products.234658	45686.1	45686.1																																			597979	/home/nagmibano/Desktop/Breast_Cancer/vsw_ZINC_Natural_Breast_Cancer_1A52	vsw_ZINC_Natural_Breast_Cancer_1A52-MMGBSA_1-001.maegz
	ZINC000253991802	197573	natural-products.2435	45686.1	45686.1																																			4691	/home/nagmibano/Desktop/Breast_Cancer/vsw_ZINC_Natural_Breast_Cancer_1A52	vsw_ZINC_Natural_Breast_Cancer_1A52-MMGBSA_1-001.maegz
	ZINC000253411489	197574	natural-products.203639	45686.1	45686.1																																			488853	/home/nagmibano/Desktop/Breast_Cancer/vsw_ZINC_Natural_Breast_Cancer_1A52	vsw_ZINC_Natural_Breast_Cancer_1A52-MMGBSA_1-001.maegz
	ZINC000000519391	197575	natural-products.82468	45686.1	45686.1																																			189766	/home/nagmibano/Desktop/Breast_Cancer/vsw_ZINC_Natural_Breast_Cancer_1A52	vsw_ZINC_Natural_Breast_Cancer_1A52-MMGBSA_1-001.maegz
	ZINC000095912027	197576	natural-products.36327	45686.1	45686.1																																			80104	/home/nagmibano/Desktop/Breast_Cancer/vsw_ZINC_Natural_Breast_Cancer_1A52	vsw_ZINC_Natural_Breast_Cancer_1A52-MMGBSA_1-001.maegz
	ZINC000013335208	197577	natural-products.231709	45686.1	45686.1																																			589879	/home/nagmibano/Desktop/Breast_Cancer/vsw_ZINC_Natural_Breast_Cancer_1A52	vsw_ZINC_Natural_Breast_Cancer_1A52-MMGBSA_1-001.maegz
	ZINC000013459288	197578	natural-products.88536	45686.1	45686.1																																			204415	/home/nagmibano/Desktop/Breast_Cancer/vsw_ZINC_Natural_Breast_Cancer_1A52	vsw_ZINC_Natural_Breast_Cancer_1A52-MMGBSA_1-001.maegz
	ZINC000000001419	197579	natural-products.15939	45686.1	45686.1																																			33547	/home/nagmibano/Desktop/Breast_Cancer/vsw_ZINC_Natural_Breast_Cancer_1A52	vsw_ZINC_Natural_Breast_Cancer_1A52-MMGBSA_1-001.maegz
	ZINC000087493015	197580	natural-products.23274	45686.1	45686.1																																			49174	/home/nagmibano/Desktop/Breast_Cancer/vsw_ZINC_Natural_Breast_Cancer_1A52	vsw_ZINC_Natural_Breast_Cancer_1A52-MMGBSA_1-001.maegz
	ZINC000101034789	197581	natural-products.22769	45686.1	45686.1																																			47797	/home/nagmibano/Desktop/Breast_Cancer/vsw_ZINC_Natural_Breast_Cancer_1A52	vsw_ZINC_Natural_Breast_Cancer_1A52-MMGBSA_1-001.maegz
	ZINC000014713680	197582	natural-products.18522	45686.1	45686.1																																			38964	/home/nagmibano/Desktop/Breast_Cancer/vsw_ZINC_Natural_Breast_Cancer_1A52	vsw_ZINC_Natural_Breast_Cancer_1A52-MMGBSA_1-001.maegz
	ZINC000072177388	197583	natural-products.135809	45686.1	45686.1																																			331101	/home/nagmibano/Desktop/Breast_Cancer/vsw_ZINC_Natural_Breast_Cancer_1A52	vsw_ZINC_Natural_Breast_Cancer_1A52-MMGBSA_1-001.maegz
	ZINC000253389315	197584	natural-products.214396	45686.1	45686.1																																			518376	/home/nagmibano/Desktop/Breast_Cancer/vsw_ZINC_Natural_Breast_Cancer_1A52	vsw_ZINC_Natural_Breast_Cancer_1A52-MMGBSA_1-001.maegz
	ZINC000001588038	197585	natural-products.28679	45686.1	45686.1																																			63402	/home/nagmibano/Desktop/Breast_Cancer/vsw_ZINC_Natural_Breast_Cancer_1A52	vsw_ZINC_Natural_Breast_Cancer_1A52-MMGBSA_1-001.maegz
	ZINC000009033965	197586	natural-products.173099	45686.1	45686.1																																			422378	/home/nagmibano/Desktop/Breast_Cancer/vsw_ZINC_Natural_Breast_Cancer_1A52	vsw_ZINC_Natural_Breast_Cancer_1A52-MMGBSA_1-001.maegz
	ZINC000000093630	197587	natural-products.99354	45686.1	45686.1																																			227651	/home/nagmibano/Desktop/Breast_Cancer/vsw_ZINC_Natural_Breast_Cancer_1A52	vsw_ZINC_Natural_Breast_Cancer_1A52-MMGBSA_1-001.maegz
	ZINC000000009082	197588	natural-products.213737	45686.1	45686.1																																			516489	/home/nagmibano/Desktop/Breast_Cancer/vsw_ZINC_Natural_Breast_Cancer_1A52	vsw_ZINC_Natural_Breast_Cancer_1A52-MMGBSA_1-001.maegz
	ZINC000014592871	197589	natural-products.35741	45686.1	45686.1																																			78522	/home/nagmibano/Desktop/Breast_Cancer/vsw_ZINC_Natural_Breast_Cancer_1A52	vsw_ZINC_Natural_Breast_Cancer_1A52-MMGBSA_1-001.maegz
	ZINC000008753970	197590	natural-products.165600	45686.1	45686.1																																			405311	/home/nagmibano/Desktop/Breast_Cancer/vsw_ZINC_Natural_Breast_Cancer_1A52	vsw_ZINC_Natural_Breast_Cancer_1A52-MMGBSA_1-001.maegz
	ZINC000000615060	197591	natural-products.101749	45686.1	45686.1																																			234969	/home/nagmibano/Desktop/Breast_Cancer/vsw_ZINC_Natural_Breast_Cancer_1A52	vsw_ZINC_Natural_Breast_Cancer_1A52-MMGBSA_1-001.maegz
	ZINC000014815046	197592	natural-products.10597	45686.1	45686.1																																			21689	/home/nagmibano/Desktop/Breast_Cancer/vsw_ZINC_Natural_Breast_Cancer_1A52	vsw_ZINC_Natural_Breast_Cancer_1A52-MMGBSA_1-001.maegz
	ZINC000095099451	197593	natural-products.40040	45686.1	45686.1																																			89526	/home/nagmibano/Desktop/Breast_Cancer/vsw_ZINC_Natural_Breast_Cancer_1A52	vsw_ZINC_Natural_Breast_Cancer_1A52-MMGBSA_1-001.maegz
	ZINC000225438761	197594	natural-products.49830	45686.1	45686.1																																			114093	/home/nagmibano/Desktop/Breast_Cancer/vsw_ZINC_Natural_Breast_Cancer_1A52	vsw_ZINC_Natural_Breast_Cancer_1A52-MMGBSA_1-001.maegz
	ZINC000006511983	197595	natural-products.116841	45686.1	45686.1																																			277263	/home/nagmibano/Desktop/Breast_Cancer/vsw_ZINC_Natural_Breast_Cancer_1A52	vsw_ZINC_Natural_Breast_Cancer_1A52-MMGBSA_1-001.maegz
	ZINC000015054423	197596	natural-products.41543	45686.1	45686.1																																			92724	/home/nagmibano/Desktop/Breast_Cancer/vsw_ZINC_Natural_Breast_Cancer_1A52	vsw_ZINC_Natural_Breast_Cancer_1A52-MMGBSA_1-001.maegz
	ZINC000003647376	197597	natural-products.64444	45686.1	45686.1																																			144508	/home/nagmibano/Desktop/Breast_Cancer/vsw_ZINC_Natural_Breast_Cancer_1A52	vsw_ZINC_Natural_Breast_Cancer_1A52-MMGBSA_1-001.maegz
	ZINC000085486972	197598	natural-products.210857	45686.1	45686.1																																			509125	/home/nagmibano/Desktop/Breast_Cancer/vsw_ZINC_Natural_Breast_Cancer_1A52	vsw_ZINC_Natural_Breast_Cancer_1A52-MMGBSA_1-001.maegz
	ZINC000000485582	197599	natural-products.86699	45686.1	45686.1																																			200660	/home/nagmibano/Desktop/Breast_Cancer/vsw_ZINC_Natural_Breast_Cancer_1A52	vsw_ZINC_Natural_Breast_Cancer_1A52-MMGBSA_1-001.maegz
	ZINC000103576319	197600	natural-products.17402	45686.1	45686.1																																			36658	/home/nagmibano/Desktop/Breast_Cancer/vsw_ZINC_Natural_Breast_Cancer_1A52	vsw_ZINC_Natural_Breast_Cancer_1A52-MMGBSA_1-001.maegz
	ZINC000013283689	197601	natural-products.19753	45686.1	45686.1																																			41351	/home/nagmibano/Desktop/Breast_Cancer/vsw_ZINC_Natural_Breast_Cancer_1A52	vsw_ZINC_Natural_Breast_Cancer_1A52-MMGBSA_1-001.maegz
	ZINC000040901442	197602	natural-products.215076	45686.1	45686.1																																			521196	/home/nagmibano/Desktop/Breast_Cancer/vsw_ZINC_Natural_Breast_Cancer_1A52	vsw_ZINC_Natural_Breast_Cancer_1A52-MMGBSA_1-001.maegz
	ZINC000014860239	197603	natural-products.44671	45686.1	45686.1																																			102916	/home/nagmibano/Desktop/Breast_Cancer/vsw_ZINC_Natural_Breast_Cancer_1A52	vsw_ZINC_Natural_Breast_Cancer_1A52-MMGBSA_1-001.maegz
	ZINC000002091546	197604	natural-products.155294	45686.1	45686.1																																			385773	/home/nagmibano/Desktop/Breast_Cancer/vsw_ZINC_Natural_Breast_Cancer_1A52	vsw_ZINC_Natural_Breast_Cancer_1A52-MMGBSA_1-001.maegz
	ZINC000103544454	197605	natural-products.15100	45686.1	45686.1																																			31472	/home/nagmibano/Desktop/Breast_Cancer/vsw_ZINC_Natural_Breast_Cancer_1A52	vsw_ZINC_Natural_Breast_Cancer_1A52-MMGBSA_1-001.maegz
	ZINC000001782532	197606	natural-products.63550	45686.1	45686.1																																			142971	/home/nagmibano/Desktop/Breast_Cancer/vsw_ZINC_Natural_Breast_Cancer_1A52	vsw_ZINC_Natural_Breast_Cancer_1A52-MMGBSA_1-001.maegz
	ZINC000021897756	197607	natural-products.71458	45686.1	45686.1																																			161095	/home/nagmibano/Desktop/Breast_Cancer/vsw_ZINC_Natural_Breast_Cancer_1A52	vsw_ZINC_Natural_Breast_Cancer_1A52-MMGBSA_1-001.maegz
	ZINC000001491943	197608	natural-products.26616	45686.1	45686.1																																			58770	/home/nagmibano/Desktop/Breast_Cancer/vsw_ZINC_Natural_Breast_Cancer_1A52	vsw_ZINC_Natural_Breast_Cancer_1A52-MMGBSA_1-001.maegz
	ZINC000004104912	197609	natural-products.260785	45686.1	45686.1																																			666946	/home/nagmibano/Desktop/Breast_Cancer/vsw_ZINC_Natural_Breast_Cancer_1A52	vsw_ZINC_Natural_Breast_Cancer_1A52-MMGBSA_1-001.maegz
	ZINC000036649201	197610	natural-products.15176	45686.1	45686.1																																			31638	/home/nagmibano/Desktop/Breast_Cancer/vsw_ZINC_Natural_Breast_Cancer_1A52	vsw_ZINC_Natural_Breast_Cancer_1A52-MMGBSA_1-001.maegz
	ZINC000103538576	197611	natural-products.17446	45686.1	45686.1																																			36783	/home/nagmibano/Desktop/Breast_Cancer/vsw_ZINC_Natural_Breast_Cancer_1A52	vsw_ZINC_Natural_Breast_Cancer_1A52-MMGBSA_1-001.maegz
	ZINC000253402868	197612	natural-products.214638	45686.1	45686.1																																			519410	/home/nagmibano/Desktop/Breast_Cancer/vsw_ZINC_Natural_Breast_Cancer_1A52	vsw_ZINC_Natural_Breast_Cancer_1A52-MMGBSA_1-001.maegz
	ZINC000000235305	197613	natural-products.68503	45686.1	45686.1																																			152765	/home/nagmibano/Desktop/Breast_Cancer/vsw_ZINC_Natural_Breast_Cancer_1A52	vsw_ZINC_Natural_Breast_Cancer_1A52-MMGBSA_1-001.maegz
	ZINC000002091110	197614	natural-products.62031	45686.1	45686.1																																			140006	/home/nagmibano/Desktop/Breast_Cancer/vsw_ZINC_Natural_Breast_Cancer_1A52	vsw_ZINC_Natural_Breast_Cancer_1A52-MMGBSA_1-001.maegz
	ZINC000036378836	197615	natural-products.156828	45686.1	45686.1																																			389147	/home/nagmibano/Desktop/Breast_Cancer/vsw_ZINC_Natural_Breast_Cancer_1A52	vsw_ZINC_Natural_Breast_Cancer_1A52-MMGBSA_1-001.maegz
	ZINC000253402777	197616	natural-products.214740	45686.1	45686.1																																			519793	/home/nagmibano/Desktop/Breast_Cancer/vsw_ZINC_Natural_Breast_Cancer_1A52	vsw_ZINC_Natural_Breast_Cancer_1A52-MMGBSA_1-001.maegz
	ZINC000217730259	197617	natural-products.109890	45686.1	45686.1																																			257162	/home/nagmibano/Desktop/Breast_Cancer/vsw_ZINC_Natural_Breast_Cancer_1A52	vsw_ZINC_Natural_Breast_Cancer_1A52-MMGBSA_1-001.maegz
	ZINC000004027099	197618	natural-products.248417	45686.1	45686.1																																			627949	/home/nagmibano/Desktop/Breast_Cancer/vsw_ZINC_Natural_Breast_Cancer_1A52	vsw_ZINC_Natural_Breast_Cancer_1A52-MMGBSA_1-001.maegz
	ZINC000103540105	197619	natural-products.2612	45686.1	45686.1																																			5145	/home/nagmibano/Desktop/Breast_Cancer/vsw_ZINC_Natural_Breast_Cancer_1A52	vsw_ZINC_Natural_Breast_Cancer_1A52-MMGBSA_1-001.maegz
	ZINC000015115184	197620	natural-products.23064	45686.1	45686.1																																			48661	/home/nagmibano/Desktop/Breast_Cancer/vsw_ZINC_Natural_Breast_Cancer_1A52	vsw_ZINC_Natural_Breast_Cancer_1A52-MMGBSA_1-001.maegz
	ZINC000031163884	197621	natural-products.212414	45686.1	45686.1																																			513312	/home/nagmibano/Desktop/Breast_Cancer/vsw_ZINC_Natural_Breast_Cancer_1A52	vsw_ZINC_Natural_Breast_Cancer_1A52-MMGBSA_1-001.maegz
	ZINC000002134943	197622	natural-products.158776	45686.1	45686.1																																			392542	/home/nagmibano/Desktop/Breast_Cancer/vsw_ZINC_Natural_Breast_Cancer_1A52	vsw_ZINC_Natural_Breast_Cancer_1A52-MMGBSA_1-001.maegz
	ZINC000000240238	197623	natural-products.82914	45686.1	45686.1																																			190442	/home/nagmibano/Desktop/Breast_Cancer/vsw_ZINC_Natural_Breast_Cancer_1A52	vsw_ZINC_Natural_Breast_Cancer_1A52-MMGBSA_1-001.maegz
	ZINC000002135261	197624	natural-products.91830	45686.1	45686.1																																			209873	/home/nagmibano/Desktop/Breast_Cancer/vsw_ZINC_Natural_Breast_Cancer_1A52	vsw_ZINC_Natural_Breast_Cancer_1A52-MMGBSA_1-001.maegz
	ZINC000004098684	197625	natural-products.491	45686.1	45686.1																																			832	/home/nagmibano/Desktop/Breast_Cancer/vsw_ZINC_Natural_Breast_Cancer_1A52	vsw_ZINC_Natural_Breast_Cancer_1A52-MMGBSA_1-001.maegz
	ZINC000105151550	197626	natural-products.234168	45686.1	45686.1																																			596840	/home/nagmibano/Desktop/Breast_Cancer/vsw_ZINC_Natural_Breast_Cancer_1A52	vsw_ZINC_Natural_Breast_Cancer_1A52-MMGBSA_1-001.maegz
	ZINC000095914510	197627	natural-products.268106	45686.1	45686.1																																			681906	/home/nagmibano/Desktop/Breast_Cancer/vsw_ZINC_Natural_Breast_Cancer_1A52	vsw_ZINC_Natural_Breast_Cancer_1A52-MMGBSA_1-001.maegz
	ZINC000031168450	197628	natural-products.133640	45686.1	45686.1																																			326058	/home/nagmibano/Desktop/Breast_Cancer/vsw_ZINC_Natural_Breast_Cancer_1A52	vsw_ZINC_Natural_Breast_Cancer_1A52-MMGBSA_1-001.maegz
	ZINC000040313185	197629	natural-products.155652	45686.1	45686.1																																			386596	/home/nagmibano/Desktop/Breast_Cancer/vsw_ZINC_Natural_Breast_Cancer_1A52	vsw_ZINC_Natural_Breast_Cancer_1A52-MMGBSA_1-001.maegz
	ZINC000089469665	197630	natural-products.143587	45686.1	45686.1																																			352544	/home/nagmibano/Desktop/Breast_Cancer/vsw_ZINC_Natural_Breast_Cancer_1A52	vsw_ZINC_Natural_Breast_Cancer_1A52-MMGBSA_1-001.maegz
	ZINC000004026312	197631	natural-products.240322	45686.1	45686.1																																			611260	/home/nagmibano/Desktop/Breast_Cancer/vsw_ZINC_Natural_Breast_Cancer_1A52	vsw_ZINC_Natural_Breast_Cancer_1A52-MMGBSA_1-001.maegz
	ZINC000015262432	197632	natural-products.15755	45686.1	45686.1																																			32960	/home/nagmibano/Desktop/Breast_Cancer/vsw_ZINC_Natural_Breast_Cancer_1A52	vsw_ZINC_Natural_Breast_Cancer_1A52-MMGBSA_1-001.maegz
	ZINC000004098252	197633	natural-products.486	45686.1	45686.1																																			815	/home/nagmibano/Desktop/Breast_Cancer/vsw_ZINC_Natural_Breast_Cancer_1A52	vsw_ZINC_Natural_Breast_Cancer_1A52-MMGBSA_1-001.maegz
	ZINC000095098980	197634	natural-products.35593	45686.1	45686.1																																			78097	/home/nagmibano/Desktop/Breast_Cancer/vsw_ZINC_Natural_Breast_Cancer_1A52	vsw_ZINC_Natural_Breast_Cancer_1A52-MMGBSA_1-001.maegz
	ZINC000005732364	197635	natural-products.27648	45686.1	45686.1																																			61004	/home/nagmibano/Desktop/Breast_Cancer/vsw_ZINC_Natural_Breast_Cancer_1A52	vsw_ZINC_Natural_Breast_Cancer_1A52-MMGBSA_1-001.maegz
	ZINC000002118094	197636	natural-products.157302	45686.1	45686.1																																			390021	/home/nagmibano/Desktop/Breast_Cancer/vsw_ZINC_Natural_Breast_Cancer_1A52	vsw_ZINC_Natural_Breast_Cancer_1A52-MMGBSA_1-001.maegz
	ZINC000253507425	197637	natural-products.203529	45686.1	45686.1																																			488514	/home/nagmibano/Desktop/Breast_Cancer/vsw_ZINC_Natural_Breast_Cancer_1A52	vsw_ZINC_Natural_Breast_Cancer_1A52-MMGBSA_1-001.maegz
	ZINC000000084072	197638	natural-products.81630	45686.1	45686.1																																			188472	/home/nagmibano/Desktop/Breast_Cancer/vsw_ZINC_Natural_Breast_Cancer_1A52	vsw_ZINC_Natural_Breast_Cancer_1A52-MMGBSA_1-001.maegz
	ZINC000002442605	197639	natural-products.66792	45686.1	45686.1																																			148594	/home/nagmibano/Desktop/Breast_Cancer/vsw_ZINC_Natural_Breast_Cancer_1A52	vsw_ZINC_Natural_Breast_Cancer_1A52-MMGBSA_1-001.maegz
	ZINC000006285205	197640	natural-products.245018	45686.1	45686.1																																			620724	/home/nagmibano/Desktop/Breast_Cancer/vsw_ZINC_Natural_Breast_Cancer_1A52	vsw_ZINC_Natural_Breast_Cancer_1A52-MMGBSA_1-001.maegz
	ZINC000000243685	197641	natural-products.75654	45686.1	45686.1																																			173923	/home/nagmibano/Desktop/Breast_Cancer/vsw_ZINC_Natural_Breast_Cancer_1A52	vsw_ZINC_Natural_Breast_Cancer_1A52-MMGBSA_1-001.maegz
	ZINC000245235799	197642	natural-products.202406	45686.1	45686.1																																			485942	/home/nagmibano/Desktop/Breast_Cancer/vsw_ZINC_Natural_Breast_Cancer_1A52	vsw_ZINC_Natural_Breast_Cancer_1A52-MMGBSA_1-001.maegz
	ZINC000038330887	197643	natural-products.116978	45686.1	45686.1																																			277500	/home/nagmibano/Desktop/Breast_Cancer/vsw_ZINC_Natural_Breast_Cancer_1A52	vsw_ZINC_Natural_Breast_Cancer_1A52-MMGBSA_1-001.maegz
	ZINC000059586508	197644	natural-products.9268	45686.1	45686.1																																			19029	/home/nagmibano/Desktop/Breast_Cancer/vsw_ZINC_Natural_Breast_Cancer_1A52	vsw_ZINC_Natural_Breast_Cancer_1A52-MMGBSA_1-001.maegz
	ZINC000015215542	197645	natural-products.21532	45686.1	45686.1																																			45009	/home/nagmibano/Desktop/Breast_Cancer/vsw_ZINC_Natural_Breast_Cancer_1A52	vsw_ZINC_Natural_Breast_Cancer_1A52-MMGBSA_1-001.maegz
	ZINC000006093810	197646	natural-products.16316	45686.1	45686.1																																			34254	/home/nagmibano/Desktop/Breast_Cancer/vsw_ZINC_Natural_Breast_Cancer_1A52	vsw_ZINC_Natural_Breast_Cancer_1A52-MMGBSA_1-001.maegz
	ZINC000013327868	197647	natural-products.11211	45686.1	45686.1																																			23335	/home/nagmibano/Desktop/Breast_Cancer/vsw_ZINC_Natural_Breast_Cancer_1A52	vsw_ZINC_Natural_Breast_Cancer_1A52-MMGBSA_1-001.maegz
	ZINC000004027125	197648	natural-products.51954	45686.1	45686.1																																			120713	/home/nagmibano/Desktop/Breast_Cancer/vsw_ZINC_Natural_Breast_Cancer_1A52	vsw_ZINC_Natural_Breast_Cancer_1A52-MMGBSA_1-001.maegz
	ZINC000000194222	197649	natural-products.71297	45686.1	45686.1																																			160682	/home/nagmibano/Desktop/Breast_Cancer/vsw_ZINC_Natural_Breast_Cancer_1A52	vsw_ZINC_Natural_Breast_Cancer_1A52-MMGBSA_1-001.maegz
	ZINC000000235867	197650	natural-products.68504	45686.1	45686.1																																			152766	/home/nagmibano/Desktop/Breast_Cancer/vsw_ZINC_Natural_Breast_Cancer_1A52	vsw_ZINC_Natural_Breast_Cancer_1A52-MMGBSA_1-001.maegz
	ZINC000096115441	197651	natural-products.148036	45686.1	45686.1																																			365674	/home/nagmibano/Desktop/Breast_Cancer/vsw_ZINC_Natural_Breast_Cancer_1A52	vsw_ZINC_Natural_Breast_Cancer_1A52-MMGBSA_1-001.maegz
	ZINC000049587759	197652	natural-products.1204	45686.1	45686.1																																			2772	/home/nagmibano/Desktop/Breast_Cancer/vsw_ZINC_Natural_Breast_Cancer_1A52	vsw_ZINC_Natural_Breast_Cancer_1A52-MMGBSA_1-001.maegz
	ZINC000079873433	197653	natural-products.3777	45686.1	45686.1																																			7688	/home/nagmibano/Desktop/Breast_Cancer/vsw_ZINC_Natural_Breast_Cancer_1A52	vsw_ZINC_Natural_Breast_Cancer_1A52-MMGBSA_1-001.maegz
	ZINC000004023069	197654	natural-products.244046	45686.1	45686.1																																			619087	/home/nagmibano/Desktop/Breast_Cancer/vsw_ZINC_Natural_Breast_Cancer_1A52	vsw_ZINC_Natural_Breast_Cancer_1A52-MMGBSA_1-001.maegz
	ZINC000248174162	197655	natural-products.2856	45686.1	45686.1																																			5759	/home/nagmibano/Desktop/Breast_Cancer/vsw_ZINC_Natural_Breast_Cancer_1A52	vsw_ZINC_Natural_Breast_Cancer_1A52-MMGBSA_1-001.maegz
	ZINC000001999164	197656	natural-products.62659	45686.1	45686.1																																			141361	/home/nagmibano/Desktop/Breast_Cancer/vsw_ZINC_Natural_Breast_Cancer_1A52	vsw_ZINC_Natural_Breast_Cancer_1A52-MMGBSA_1-001.maegz
	ZINC000003871176	197657	natural-products.15929	45686.1	45686.1																																			33472	/home/nagmibano/Desktop/Breast_Cancer/vsw_ZINC_Natural_Breast_Cancer_1A52	vsw_ZINC_Natural_Breast_Cancer_1A52-MMGBSA_1-001.maegz
	ZINC000000485820	197658	natural-products.71020	45686.1	45686.1																																			159601	/home/nagmibano/Desktop/Breast_Cancer/vsw_ZINC_Natural_Breast_Cancer_1A52	vsw_ZINC_Natural_Breast_Cancer_1A52-MMGBSA_1-001.maegz
	ZINC000013327822	197659	natural-products.19633	45686.1	45686.1																																			41126	/home/nagmibano/Desktop/Breast_Cancer/vsw_ZINC_Natural_Breast_Cancer_1A52	vsw_ZINC_Natural_Breast_Cancer_1A52-MMGBSA_1-001.maegz
	ZINC000000057658	197660	natural-products.39655	45686.1	45686.1																																			88423	/home/nagmibano/Desktop/Breast_Cancer/vsw_ZINC_Natural_Breast_Cancer_1A52	vsw_ZINC_Natural_Breast_Cancer_1A52-MMGBSA_1-001.maegz
	ZINC000006091723	197661	natural-products.10586	45686.1	45686.1																																			21657	/home/nagmibano/Desktop/Breast_Cancer/vsw_ZINC_Natural_Breast_Cancer_1A52	vsw_ZINC_Natural_Breast_Cancer_1A52-MMGBSA_1-001.maegz
	ZINC000004104633	197662	natural-products.31387	45686.1	45686.1																																			68751	/home/nagmibano/Desktop/Breast_Cancer/vsw_ZINC_Natural_Breast_Cancer_1A52	vsw_ZINC_Natural_Breast_Cancer_1A52-MMGBSA_1-001.maegz
	ZINC000096014393	197663	natural-products.35758	45686.1	45686.1																																			78540	/home/nagmibano/Desktop/Breast_Cancer/vsw_ZINC_Natural_Breast_Cancer_1A52	vsw_ZINC_Natural_Breast_Cancer_1A52-MMGBSA_1-001.maegz
	ZINC000210183328	197664	natural-products.106498	45686.1	45686.1																																			248408	/home/nagmibano/Desktop/Breast_Cancer/vsw_ZINC_Natural_Breast_Cancer_1A52	vsw_ZINC_Natural_Breast_Cancer_1A52-MMGBSA_1-001.maegz
	ZINC000085531743	197665	natural-products.45031	45686.1	45686.1																																			103769	/home/nagmibano/Desktop/Breast_Cancer/vsw_ZINC_Natural_Breast_Cancer_1A52	vsw_ZINC_Natural_Breast_Cancer_1A52-MMGBSA_1-001.maegz
	ZINC000079192109	197666	natural-products.135047	45686.1	45686.1																																			329269	/home/nagmibano/Desktop/Breast_Cancer/vsw_ZINC_Natural_Breast_Cancer_1A52	vsw_ZINC_Natural_Breast_Cancer_1A52-MMGBSA_1-001.maegz
	ZINC000029134501	197667	natural-products.154862	45686.1	45686.1																																			384875	/home/nagmibano/Desktop/Breast_Cancer/vsw_ZINC_Natural_Breast_Cancer_1A52	vsw_ZINC_Natural_Breast_Cancer_1A52-MMGBSA_1-001.maegz
	ZINC000006623656	197668	natural-products.253952	45686.1	45686.1																																			641106	/home/nagmibano/Desktop/Breast_Cancer/vsw_ZINC_Natural_Breast_Cancer_1A52	vsw_ZINC_Natural_Breast_Cancer_1A52-MMGBSA_1-001.maegz
	ZINC000105113666	197669	natural-products.118024	45686.1	45686.1																																			279676	/home/nagmibano/Desktop/Breast_Cancer/vsw_ZINC_Natural_Breast_Cancer_1A52	vsw_ZINC_Natural_Breast_Cancer_1A52-MMGBSA_1-001.maegz
	ZINC000003996161	197670	natural-products.187729	45686.1	45686.1																																			449953	/home/nagmibano/Desktop/Breast_Cancer/vsw_ZINC_Natural_Breast_Cancer_1A52	vsw_ZINC_Natural_Breast_Cancer_1A52-MMGBSA_1-001.maegz
	ZINC000014455453	197671	natural-products.18306	45686.1	45686.1																																			38543	/home/nagmibano/Desktop/Breast_Cancer/vsw_ZINC_Natural_Breast_Cancer_1A52	vsw_ZINC_Natural_Breast_Cancer_1A52-MMGBSA_1-001.maegz
	ZINC000014780179	197672	natural-products.187535	45686.1	45686.1																																			449580	/home/nagmibano/Desktop/Breast_Cancer/vsw_ZINC_Natural_Breast_Cancer_1A52	vsw_ZINC_Natural_Breast_Cancer_1A52-MMGBSA_1-001.maegz
	ZINC000003902444	197673	natural-products.21801	45686.1	45686.1																																			45731	/home/nagmibano/Desktop/Breast_Cancer/vsw_ZINC_Natural_Breast_Cancer_1A52	vsw_ZINC_Natural_Breast_Cancer_1A52-MMGBSA_1-001.maegz
	ZINC000014589738	197674	natural-products.12781	45686.1	45686.1																																			26478	/home/nagmibano/Desktop/Breast_Cancer/vsw_ZINC_Natural_Breast_Cancer_1A52	vsw_ZINC_Natural_Breast_Cancer_1A52-MMGBSA_1-001.maegz
	ZINC000014645876	197675	natural-products.103611	45686.1	45686.1																																			241184	/home/nagmibano/Desktop/Breast_Cancer/vsw_ZINC_Natural_Breast_Cancer_1A52	vsw_ZINC_Natural_Breast_Cancer_1A52-MMGBSA_1-001.maegz
	ZINC000000519346	197676	natural-products.82465	45686.1	45686.1																																			189762	/home/nagmibano/Desktop/Breast_Cancer/vsw_ZINC_Natural_Breast_Cancer_1A52	vsw_ZINC_Natural_Breast_Cancer_1A52-MMGBSA_1-001.maegz
	ZINC000014651137	197677	natural-products.80325	45686.1	45686.1																																			185757	/home/nagmibano/Desktop/Breast_Cancer/vsw_ZINC_Natural_Breast_Cancer_1A52	vsw_ZINC_Natural_Breast_Cancer_1A52-MMGBSA_1-001.maegz
	ZINC000003999703	197678	natural-products.244141	45686.1	45686.1																																			619257	/home/nagmibano/Desktop/Breast_Cancer/vsw_ZINC_Natural_Breast_Cancer_1A52	vsw_ZINC_Natural_Breast_Cancer_1A52-MMGBSA_1-001.maegz
	ZINC000012899069	197679	natural-products.89522	45686.1	45686.1																																			205918	/home/nagmibano/Desktop/Breast_Cancer/vsw_ZINC_Natural_Breast_Cancer_1A52	vsw_ZINC_Natural_Breast_Cancer_1A52-MMGBSA_1-001.maegz
	ZINC000583652702	197680	natural-products.126685	45686.1	45686.1																																			307326	/home/nagmibano/Desktop/Breast_Cancer/vsw_ZINC_Natural_Breast_Cancer_1A52	vsw_ZINC_Natural_Breast_Cancer_1A52-MMGBSA_1-001.maegz
	ZINC000096316348	197681	natural-products.20501	45686.1	45686.1																																			42849	/home/nagmibano/Desktop/Breast_Cancer/vsw_ZINC_Natural_Breast_Cancer_1A52	vsw_ZINC_Natural_Breast_Cancer_1A52-MMGBSA_1-001.maegz
	ZINC000003204352	197682	natural-products.67567	45686.1	45686.1																																			149852	/home/nagmibano/Desktop/Breast_Cancer/vsw_ZINC_Natural_Breast_Cancer_1A52	vsw_ZINC_Natural_Breast_Cancer_1A52-MMGBSA_1-001.maegz
	ZINC000096111623	197683	natural-products.227991	45686.1	45686.1																																			575525	/home/nagmibano/Desktop/Breast_Cancer/vsw_ZINC_Natural_Breast_Cancer_1A52	vsw_ZINC_Natural_Breast_Cancer_1A52-MMGBSA_1-001.maegz
	ZINC000253402774	197684	natural-products.214628	45686.1	45686.1																																			519369	/home/nagmibano/Desktop/Breast_Cancer/vsw_ZINC_Natural_Breast_Cancer_1A52	vsw_ZINC_Natural_Breast_Cancer_1A52-MMGBSA_1-001.maegz
	ZINC000002110249	197685	natural-products.93689	45686.1	45686.1																																			212878	/home/nagmibano/Desktop/Breast_Cancer/vsw_ZINC_Natural_Breast_Cancer_1A52	vsw_ZINC_Natural_Breast_Cancer_1A52-MMGBSA_1-001.maegz
	ZINC000000486320	197686	natural-products.86315	45686.1	45686.1																																			199784	/home/nagmibano/Desktop/Breast_Cancer/vsw_ZINC_Natural_Breast_Cancer_1A52	vsw_ZINC_Natural_Breast_Cancer_1A52-MMGBSA_1-001.maegz
	ZINC000020272107	197687	natural-products.68598	45686.1	45686.1																																			153000	/home/nagmibano/Desktop/Breast_Cancer/vsw_ZINC_Natural_Breast_Cancer_1A52	vsw_ZINC_Natural_Breast_Cancer_1A52-MMGBSA_1-001.maegz
	ZINC000011765885	197688	natural-products.178944	45686.1	45686.1																																			435128	/home/nagmibano/Desktop/Breast_Cancer/vsw_ZINC_Natural_Breast_Cancer_1A52	vsw_ZINC_Natural_Breast_Cancer_1A52-MMGBSA_1-001.maegz
	ZINC000002117715	197689	natural-products.161523	45686.1	45686.1																																			396767	/home/nagmibano/Desktop/Breast_Cancer/vsw_ZINC_Natural_Breast_Cancer_1A52	vsw_ZINC_Natural_Breast_Cancer_1A52-MMGBSA_1-001.maegz
	ZINC000006624075	197690	natural-products.170097	45686.1	45686.1																																			414944	/home/nagmibano/Desktop/Breast_Cancer/vsw_ZINC_Natural_Breast_Cancer_1A52	vsw_ZINC_Natural_Breast_Cancer_1A52-MMGBSA_1-001.maegz
	ZINC000008764344	197691	natural-products.169153	45686.1	45686.1																																			412883	/home/nagmibano/Desktop/Breast_Cancer/vsw_ZINC_Natural_Breast_Cancer_1A52	vsw_ZINC_Natural_Breast_Cancer_1A52-MMGBSA_1-001.maegz
	ZINC000013304308	197692	natural-products.210498	45686.1	45686.1																																			508297	/home/nagmibano/Desktop/Breast_Cancer/vsw_ZINC_Natural_Breast_Cancer_1A52	vsw_ZINC_Natural_Breast_Cancer_1A52-MMGBSA_1-001.maegz
	ZINC000095099226	197693	natural-products.9156	45686.1	45686.1																																			18899	/home/nagmibano/Desktop/Breast_Cancer/vsw_ZINC_Natural_Breast_Cancer_1A52	vsw_ZINC_Natural_Breast_Cancer_1A52-MMGBSA_1-001.maegz
	ZINC000004026998	197694	natural-products.51927	45686.1	45686.1																																			120682	/home/nagmibano/Desktop/Breast_Cancer/vsw_ZINC_Natural_Breast_Cancer_1A52	vsw_ZINC_Natural_Breast_Cancer_1A52-MMGBSA_1-001.maegz
	ZINC000245296656	197695	natural-products.5557	45686.1	45686.1																																			12253	/home/nagmibano/Desktop/Breast_Cancer/vsw_ZINC_Natural_Breast_Cancer_1A52	vsw_ZINC_Natural_Breast_Cancer_1A52-MMGBSA_1-001.maegz
	ZINC000000565265	197696	natural-products.89375	45686.1	45686.1																																			205730	/home/nagmibano/Desktop/Breast_Cancer/vsw_ZINC_Natural_Breast_Cancer_1A52	vsw_ZINC_Natural_Breast_Cancer_1A52-MMGBSA_1-001.maegz
	ZINC000000287737	197697	natural-products.74562	45686.1	45686.1																																			170925	/home/nagmibano/Desktop/Breast_Cancer/vsw_ZINC_Natural_Breast_Cancer_1A52	vsw_ZINC_Natural_Breast_Cancer_1A52-MMGBSA_1-001.maegz
	ZINC000253408598	197698	natural-products.213502	45686.1	45686.1																																			515665	/home/nagmibano/Desktop/Breast_Cancer/vsw_ZINC_Natural_Breast_Cancer_1A52	vsw_ZINC_Natural_Breast_Cancer_1A52-MMGBSA_1-001.maegz
	ZINC000225438254	197699	natural-products.49697	45686.1	45686.1																																			113815	/home/nagmibano/Desktop/Breast_Cancer/vsw_ZINC_Natural_Breast_Cancer_1A52	vsw_ZINC_Natural_Breast_Cancer_1A52-MMGBSA_1-001.maegz
	ZINC000012442686	197700	natural-products.134662	45686.1	45686.1																																			328449	/home/nagmibano/Desktop/Breast_Cancer/vsw_ZINC_Natural_Breast_Cancer_1A52	vsw_ZINC_Natural_Breast_Cancer_1A52-MMGBSA_1-001.maegz
	ZINC000014775512	197701	natural-products.118502	45686.1	45686.1																																			280419	/home/nagmibano/Desktop/Breast_Cancer/vsw_ZINC_Natural_Breast_Cancer_1A52	vsw_ZINC_Natural_Breast_Cancer_1A52-MMGBSA_1-001.maegz
	ZINC000006031406	197702	natural-products.264889	45686.1	45686.1																																			674087	/home/nagmibano/Desktop/Breast_Cancer/vsw_ZINC_Natural_Breast_Cancer_1A52	vsw_ZINC_Natural_Breast_Cancer_1A52-MMGBSA_1-001.maegz
	ZINC000002117267	197703	natural-products.157479	45686.1	45686.1																																			390245	/home/nagmibano/Desktop/Breast_Cancer/vsw_ZINC_Natural_Breast_Cancer_1A52	vsw_ZINC_Natural_Breast_Cancer_1A52-MMGBSA_1-001.maegz
	ZINC000012894938	197704	natural-products.40481	45686.1	45686.1																																			90347	/home/nagmibano/Desktop/Breast_Cancer/vsw_ZINC_Natural_Breast_Cancer_1A52	vsw_ZINC_Natural_Breast_Cancer_1A52-MMGBSA_1-001.maegz
	ZINC000007616129	197705	natural-products.169693	45686.1	45686.1																																			414113	/home/nagmibano/Desktop/Breast_Cancer/vsw_ZINC_Natural_Breast_Cancer_1A52	vsw_ZINC_Natural_Breast_Cancer_1A52-MMGBSA_1-001.maegz
	ZINC000136059708	197706	natural-products.15391	45686.1	45686.1																																			32096	/home/nagmibano/Desktop/Breast_Cancer/vsw_ZINC_Natural_Breast_Cancer_1A52	vsw_ZINC_Natural_Breast_Cancer_1A52-MMGBSA_1-001.maegz
	ZINC000012899126	197707	natural-products.89527	45686.1	45686.1																																			205925	/home/nagmibano/Desktop/Breast_Cancer/vsw_ZINC_Natural_Breast_Cancer_1A52	vsw_ZINC_Natural_Breast_Cancer_1A52-MMGBSA_1-001.maegz
	ZINC000003983870	197708	natural-products.53897	45686.1	45686.1																																			124158	/home/nagmibano/Desktop/Breast_Cancer/vsw_ZINC_Natural_Breast_Cancer_1A52	vsw_ZINC_Natural_Breast_Cancer_1A52-MMGBSA_1-001.maegz
	ZINC000004975247	197709	natural-products.185700	45686.1	45686.1																																			446400	/home/nagmibano/Desktop/Breast_Cancer/vsw_ZINC_Natural_Breast_Cancer_1A52	vsw_ZINC_Natural_Breast_Cancer_1A52-MMGBSA_1-001.maegz
	ZINC000020348995	197710	natural-products.95990	45686.1	45686.1																																			217861	/home/nagmibano/Desktop/Breast_Cancer/vsw_ZINC_Natural_Breast_Cancer_1A52	vsw_ZINC_Natural_Breast_Cancer_1A52-MMGBSA_1-001.maegz
	ZINC000012996466	197711	natural-products.81508	45686.1	45686.1																																			188266	/home/nagmibano/Desktop/Breast_Cancer/vsw_ZINC_Natural_Breast_Cancer_1A52	vsw_ZINC_Natural_Breast_Cancer_1A52-MMGBSA_1-001.maegz
	ZINC000014444036	197712	natural-products.250626	45686.1	45686.1																																			632257	/home/nagmibano/Desktop/Breast_Cancer/vsw_ZINC_Natural_Breast_Cancer_1A52	vsw_ZINC_Natural_Breast_Cancer_1A52-MMGBSA_1-001.maegz
	ZINC000170625765	197713	natural-products.203119	45686.1	45686.1																																			487265	/home/nagmibano/Desktop/Breast_Cancer/vsw_ZINC_Natural_Breast_Cancer_1A52	vsw_ZINC_Natural_Breast_Cancer_1A52-MMGBSA_1-001.maegz
	ZINC000217633980	197714	natural-products.106205	45686.1	45686.1																																			247735	/home/nagmibano/Desktop/Breast_Cancer/vsw_ZINC_Natural_Breast_Cancer_1A52	vsw_ZINC_Natural_Breast_Cancer_1A52-MMGBSA_1-001.maegz
	ZINC000000488773	197715	natural-products.84893	45686.1	45686.1																																			196366	/home/nagmibano/Desktop/Breast_Cancer/vsw_ZINC_Natural_Breast_Cancer_1A52	vsw_ZINC_Natural_Breast_Cancer_1A52-MMGBSA_1-001.maegz
	ZINC000014815249	197716	natural-products.107174	45686.1	45686.1																																			250057	/home/nagmibano/Desktop/Breast_Cancer/vsw_ZINC_Natural_Breast_Cancer_1A52	vsw_ZINC_Natural_Breast_Cancer_1A52-MMGBSA_1-001.maegz
	ZINC000095909524	197717	natural-products.267970	45686.1	45686.1																																			681673	/home/nagmibano/Desktop/Breast_Cancer/vsw_ZINC_Natural_Breast_Cancer_1A52	vsw_ZINC_Natural_Breast_Cancer_1A52-MMGBSA_1-001.maegz
	ZINC000005459637	197718	natural-products.161769	45686.1	45686.1																																			397205	/home/nagmibano/Desktop/Breast_Cancer/vsw_ZINC_Natural_Breast_Cancer_1A52	vsw_ZINC_Natural_Breast_Cancer_1A52-MMGBSA_1-001.maegz
	ZINC000035465621	197719	natural-products.11374	45686.1	45686.1																																			23711	/home/nagmibano/Desktop/Breast_Cancer/vsw_ZINC_Natural_Breast_Cancer_1A52	vsw_ZINC_Natural_Breast_Cancer_1A52-MMGBSA_1-001.maegz
	ZINC000002129477	197720	natural-products.159703	45686.1	45686.1																																			394087	/home/nagmibano/Desktop/Breast_Cancer/vsw_ZINC_Natural_Breast_Cancer_1A52	vsw_ZINC_Natural_Breast_Cancer_1A52-MMGBSA_1-001.maegz
	ZINC000004027066	197721	natural-products.51947	45686.1	45686.1																																			120704	/home/nagmibano/Desktop/Breast_Cancer/vsw_ZINC_Natural_Breast_Cancer_1A52	vsw_ZINC_Natural_Breast_Cancer_1A52-MMGBSA_1-001.maegz
	ZINC000035465222	197722	natural-products.127866	45686.1	45686.1																																			310269	/home/nagmibano/Desktop/Breast_Cancer/vsw_ZINC_Natural_Breast_Cancer_1A52	vsw_ZINC_Natural_Breast_Cancer_1A52-MMGBSA_1-001.maegz
	ZINC000004073221	197723	natural-products.182048	45686.1	45686.1																																			440284	/home/nagmibano/Desktop/Breast_Cancer/vsw_ZINC_Natural_Breast_Cancer_1A52	vsw_ZINC_Natural_Breast_Cancer_1A52-MMGBSA_1-001.maegz
	ZINC000000293721	197724	natural-products.81644	45686.1	45686.1																																			188492	/home/nagmibano/Desktop/Breast_Cancer/vsw_ZINC_Natural_Breast_Cancer_1A52	vsw_ZINC_Natural_Breast_Cancer_1A52-MMGBSA_1-001.maegz
	ZINC000028964074	197725	natural-products.270477	45686.1	45686.1																																			687690	/home/nagmibano/Desktop/Breast_Cancer/vsw_ZINC_Natural_Breast_Cancer_1A52	vsw_ZINC_Natural_Breast_Cancer_1A52-MMGBSA_1-001.maegz
	ZINC000014951522	197726	natural-products.41570	45686.1	45686.1																																			92773	/home/nagmibano/Desktop/Breast_Cancer/vsw_ZINC_Natural_Breast_Cancer_1A52	vsw_ZINC_Natural_Breast_Cancer_1A52-MMGBSA_1-001.maegz
	ZINC000000477939	197727	natural-products.17271	45686.1	45686.1																																			36323	/home/nagmibano/Desktop/Breast_Cancer/vsw_ZINC_Natural_Breast_Cancer_1A52	vsw_ZINC_Natural_Breast_Cancer_1A52-MMGBSA_1-001.maegz
	ZINC000000852673	197728	natural-products.59334	45686.1	45686.1																																			135431	/home/nagmibano/Desktop/Breast_Cancer/vsw_ZINC_Natural_Breast_Cancer_1A52	vsw_ZINC_Natural_Breast_Cancer_1A52-MMGBSA_1-001.maegz
	ZINC000022065383	197729	natural-products.128787	45686.1	45686.1																																			313008	/home/nagmibano/Desktop/Breast_Cancer/vsw_ZINC_Natural_Breast_Cancer_1A52	vsw_ZINC_Natural_Breast_Cancer_1A52-MMGBSA_1-001.maegz
	ZINC000004023071	197730	natural-products.249083	45686.1	45686.1																																			629359	/home/nagmibano/Desktop/Breast_Cancer/vsw_ZINC_Natural_Breast_Cancer_1A52	vsw_ZINC_Natural_Breast_Cancer_1A52-MMGBSA_1-001.maegz
	ZINC000247894386	197731	natural-products.228784	45686.1	45686.1																																			578449	/home/nagmibano/Desktop/Breast_Cancer/vsw_ZINC_Natural_Breast_Cancer_1A52	vsw_ZINC_Natural_Breast_Cancer_1A52-MMGBSA_1-001.maegz
	ZINC000014681571	197732	natural-products.55619	45686.1	45686.1																																			126988	/home/nagmibano/Desktop/Breast_Cancer/vsw_ZINC_Natural_Breast_Cancer_1A52	vsw_ZINC_Natural_Breast_Cancer_1A52-MMGBSA_1-001.maegz
	ZINC000253409118	197733	natural-products.213449	45686.1	45686.1																																			515492	/home/nagmibano/Desktop/Breast_Cancer/vsw_ZINC_Natural_Breast_Cancer_1A52	vsw_ZINC_Natural_Breast_Cancer_1A52-MMGBSA_1-001.maegz
	ZINC000006483423	197734	natural-products.10590	45686.1	45686.1																																			21665	/home/nagmibano/Desktop/Breast_Cancer/vsw_ZINC_Natural_Breast_Cancer_1A52	vsw_ZINC_Natural_Breast_Cancer_1A52-MMGBSA_1-001.maegz
	ZINC000095099652	197735	natural-products.39819	45686.1	45686.1																																			88903	/home/nagmibano/Desktop/Breast_Cancer/vsw_ZINC_Natural_Breast_Cancer_1A52	vsw_ZINC_Natural_Breast_Cancer_1A52-MMGBSA_1-001.maegz
	ZINC000100755593	197736	natural-products.140972	45686.1	45686.1																																			344554	/home/nagmibano/Desktop/Breast_Cancer/vsw_ZINC_Natural_Breast_Cancer_1A52	vsw_ZINC_Natural_Breast_Cancer_1A52-MMGBSA_1-001.maegz
	ZINC000029056097	197737	natural-products.269158	45686.1	45686.1																																			684142	/home/nagmibano/Desktop/Breast_Cancer/vsw_ZINC_Natural_Breast_Cancer_1A52	vsw_ZINC_Natural_Breast_Cancer_1A52-MMGBSA_1-001.maegz
	ZINC000000565275	197738	natural-products.81965	45686.1	45686.1																																			188923	/home/nagmibano/Desktop/Breast_Cancer/vsw_ZINC_Natural_Breast_Cancer_1A52	vsw_ZINC_Natural_Breast_Cancer_1A52-MMGBSA_1-001.maegz
	ZINC000014728446	197739	natural-products.17755	45686.1	45686.1																																			37373	/home/nagmibano/Desktop/Breast_Cancer/vsw_ZINC_Natural_Breast_Cancer_1A52	vsw_ZINC_Natural_Breast_Cancer_1A52-MMGBSA_1-001.maegz
	ZINC000253503941	197740	natural-products.23475	45686.1	45686.1																																			49727	/home/nagmibano/Desktop/Breast_Cancer/vsw_ZINC_Natural_Breast_Cancer_1A52	vsw_ZINC_Natural_Breast_Cancer_1A52-MMGBSA_1-001.maegz
	ZINC000014760875	197741	natural-products.7992	45686.1	45686.1																																			16338	/home/nagmibano/Desktop/Breast_Cancer/vsw_ZINC_Natural_Breast_Cancer_1A52	vsw_ZINC_Natural_Breast_Cancer_1A52-MMGBSA_1-001.maegz
	ZINC000031155308	197742	natural-products.234859	45686.1	45686.1																																			598480	/home/nagmibano/Desktop/Breast_Cancer/vsw_ZINC_Natural_Breast_Cancer_1A52	vsw_ZINC_Natural_Breast_Cancer_1A52-MMGBSA_1-001.maegz
	ZINC000013660158	197743	natural-products.250599	45686.1	45686.1																																			632207	/home/nagmibano/Desktop/Breast_Cancer/vsw_ZINC_Natural_Breast_Cancer_1A52	vsw_ZINC_Natural_Breast_Cancer_1A52-MMGBSA_1-001.maegz
	ZINC000002391722	197744	natural-products.54269	45686.1	45686.1																																			124774	/home/nagmibano/Desktop/Breast_Cancer/vsw_ZINC_Natural_Breast_Cancer_1A52	vsw_ZINC_Natural_Breast_Cancer_1A52-MMGBSA_1-001.maegz
	ZINC000059588627	197745	natural-products.23144	45686.1	45686.1																																			48897	/home/nagmibano/Desktop/Breast_Cancer/vsw_ZINC_Natural_Breast_Cancer_1A52	vsw_ZINC_Natural_Breast_Cancer_1A52-MMGBSA_1-001.maegz
	ZINC000096295993	197746	natural-products.230308	45686.1	45686.1																																			584834	/home/nagmibano/Desktop/Breast_Cancer/vsw_ZINC_Natural_Breast_Cancer_1A52	vsw_ZINC_Natural_Breast_Cancer_1A52-MMGBSA_1-001.maegz
	ZINC000002332533	197747	natural-products.54554	45686.1	45686.1																																			125213	/home/nagmibano/Desktop/Breast_Cancer/vsw_ZINC_Natural_Breast_Cancer_1A52	vsw_ZINC_Natural_Breast_Cancer_1A52-MMGBSA_1-001.maegz
	ZINC000253497478	197748	natural-products.210458	45686.1	45686.1																																			508239	/home/nagmibano/Desktop/Breast_Cancer/vsw_ZINC_Natural_Breast_Cancer_1A52	vsw_ZINC_Natural_Breast_Cancer_1A52-MMGBSA_1-001.maegz
	ZINC000083931635	197749	natural-products.137233	45686.1	45686.1																																			334309	/home/nagmibano/Desktop/Breast_Cancer/vsw_ZINC_Natural_Breast_Cancer_1A52	vsw_ZINC_Natural_Breast_Cancer_1A52-MMGBSA_1-001.maegz
	ZINC000006073335	197750	natural-products.164119	45686.1	45686.1																																			402251	/home/nagmibano/Desktop/Breast_Cancer/vsw_ZINC_Natural_Breast_Cancer_1A52	vsw_ZINC_Natural_Breast_Cancer_1A52-MMGBSA_1-001.maegz
	ZINC000004082024	197751	natural-products.181709	45686.1	45686.1																																			439685	/home/nagmibano/Desktop/Breast_Cancer/vsw_ZINC_Natural_Breast_Cancer_1A52	vsw_ZINC_Natural_Breast_Cancer_1A52-MMGBSA_1-001.maegz
	ZINC000000485853	197752	natural-products.70905	45686.1	45686.1																																			159318	/home/nagmibano/Desktop/Breast_Cancer/vsw_ZINC_Natural_Breast_Cancer_1A52	vsw_ZINC_Natural_Breast_Cancer_1A52-MMGBSA_1-001.maegz
	ZINC000225431929	197753	natural-products.42792	45686.1	45686.1																																			96195	/home/nagmibano/Desktop/Breast_Cancer/vsw_ZINC_Natural_Breast_Cancer_1A52	vsw_ZINC_Natural_Breast_Cancer_1A52-MMGBSA_1-001.maegz
	ZINC000225434982	197754	natural-products.42810	45686.1	45686.1																																			96218	/home/nagmibano/Desktop/Breast_Cancer/vsw_ZINC_Natural_Breast_Cancer_1A52	vsw_ZINC_Natural_Breast_Cancer_1A52-MMGBSA_1-001.maegz
	ZINC000225432096	197755	natural-products.49791	45686.1	45686.1																																			114039	/home/nagmibano/Desktop/Breast_Cancer/vsw_ZINC_Natural_Breast_Cancer_1A52	vsw_ZINC_Natural_Breast_Cancer_1A52-MMGBSA_1-001.maegz
	ZINC000085546454	197756	natural-products.33938	45686.1	45686.1																																			74378	/home/nagmibano/Desktop/Breast_Cancer/vsw_ZINC_Natural_Breast_Cancer_1A52	vsw_ZINC_Natural_Breast_Cancer_1A52-MMGBSA_1-001.maegz
	ZINC000002115894	197757	natural-products.157954	45686.1	45686.1																																			390938	/home/nagmibano/Desktop/Breast_Cancer/vsw_ZINC_Natural_Breast_Cancer_1A52	vsw_ZINC_Natural_Breast_Cancer_1A52-MMGBSA_1-001.maegz
	ZINC000001099676	197758	natural-products.60658	45686.1	45686.1																																			137608	/home/nagmibano/Desktop/Breast_Cancer/vsw_ZINC_Natural_Breast_Cancer_1A52	vsw_ZINC_Natural_Breast_Cancer_1A52-MMGBSA_1-001.maegz
	ZINC000006481535	197759	natural-products.257074	45686.1	45686.1																																			651280	/home/nagmibano/Desktop/Breast_Cancer/vsw_ZINC_Natural_Breast_Cancer_1A52	vsw_ZINC_Natural_Breast_Cancer_1A52-MMGBSA_1-001.maegz
	ZINC000225417079	197760	natural-products.43157	45686.1	45686.1																																			97163	/home/nagmibano/Desktop/Breast_Cancer/vsw_ZINC_Natural_Breast_Cancer_1A52	vsw_ZINC_Natural_Breast_Cancer_1A52-MMGBSA_1-001.maegz
	ZINC000096114389	197761	natural-products.144475	45686.1	45686.1																																			355152	/home/nagmibano/Desktop/Breast_Cancer/vsw_ZINC_Natural_Breast_Cancer_1A52	vsw_ZINC_Natural_Breast_Cancer_1A52-MMGBSA_1-001.maegz
	ZINC000072324557	197762	natural-products.135016	45686.1	45686.1																																			329188	/home/nagmibano/Desktop/Breast_Cancer/vsw_ZINC_Natural_Breast_Cancer_1A52	vsw_ZINC_Natural_Breast_Cancer_1A52-MMGBSA_1-001.maegz
	ZINC000013378197	197763	natural-products.56229	45686.1	45686.1																																			128434	/home/nagmibano/Desktop/Breast_Cancer/vsw_ZINC_Natural_Breast_Cancer_1A52	vsw_ZINC_Natural_Breast_Cancer_1A52-MMGBSA_1-001.maegz
	ZINC000000899097	197764	natural-products.33032	45686.1	45686.1																																			72127	/home/nagmibano/Desktop/Breast_Cancer/vsw_ZINC_Natural_Breast_Cancer_1A52	vsw_ZINC_Natural_Breast_Cancer_1A52-MMGBSA_1-001.maegz
	ZINC000096115673	197765	natural-products.141343	45686.1	45686.1																																			345995	/home/nagmibano/Desktop/Breast_Cancer/vsw_ZINC_Natural_Breast_Cancer_1A52	vsw_ZINC_Natural_Breast_Cancer_1A52-MMGBSA_1-001.maegz
	ZINC000217779557	197766	natural-products.104925	45686.1	45686.1																																			244511	/home/nagmibano/Desktop/Breast_Cancer/vsw_ZINC_Natural_Breast_Cancer_1A52	vsw_ZINC_Natural_Breast_Cancer_1A52-MMGBSA_1-001.maegz
	ZINC000014814929	197767	natural-products.259615	45686.1	45686.1																																			661914	/home/nagmibano/Desktop/Breast_Cancer/vsw_ZINC_Natural_Breast_Cancer_1A52	vsw_ZINC_Natural_Breast_Cancer_1A52-MMGBSA_1-001.maegz
	ZINC000016041944	197768	natural-products.77651	45686.1	45686.1																																			179979	/home/nagmibano/Desktop/Breast_Cancer/vsw_ZINC_Natural_Breast_Cancer_1A52	vsw_ZINC_Natural_Breast_Cancer_1A52-MMGBSA_1-001.maegz
	ZINC000070666359	197769	natural-products.191142	45686.1	45686.1																																			458148	/home/nagmibano/Desktop/Breast_Cancer/vsw_ZINC_Natural_Breast_Cancer_1A52	vsw_ZINC_Natural_Breast_Cancer_1A52-MMGBSA_1-001.maegz
	ZINC000013366753	197770	natural-products.133509	45686.1	45686.1																																			325850	/home/nagmibano/Desktop/Breast_Cancer/vsw_ZINC_Natural_Breast_Cancer_1A52	vsw_ZINC_Natural_Breast_Cancer_1A52-MMGBSA_1-001.maegz
	ZINC000031163880	197771	natural-products.212553	45686.1	45686.1																																			513547	/home/nagmibano/Desktop/Breast_Cancer/vsw_ZINC_Natural_Breast_Cancer_1A52	vsw_ZINC_Natural_Breast_Cancer_1A52-MMGBSA_1-001.maegz
	ZINC000019787114	197772	natural-products.71811	45686.1	45686.1																																			162138	/home/nagmibano/Desktop/Breast_Cancer/vsw_ZINC_Natural_Breast_Cancer_1A52	vsw_ZINC_Natural_Breast_Cancer_1A52-MMGBSA_1-001.maegz
	ZINC000014643344	197773	natural-products.26117	45686.1	45686.1																																			57434	/home/nagmibano/Desktop/Breast_Cancer/vsw_ZINC_Natural_Breast_Cancer_1A52	vsw_ZINC_Natural_Breast_Cancer_1A52-MMGBSA_1-001.maegz
	ZINC000008792455	197774	natural-products.125081	45686.1	45686.1																																			303676	/home/nagmibano/Desktop/Breast_Cancer/vsw_ZINC_Natural_Breast_Cancer_1A52	vsw_ZINC_Natural_Breast_Cancer_1A52-MMGBSA_1-001.maegz
	ZINC000006536302	197775	natural-products.252762	45686.1	45686.1																																			637296	/home/nagmibano/Desktop/Breast_Cancer/vsw_ZINC_Natural_Breast_Cancer_1A52	vsw_ZINC_Natural_Breast_Cancer_1A52-MMGBSA_1-001.maegz
	ZINC000036043325	197776	natural-products.13681	45686.1	45686.1																																			28229	/home/nagmibano/Desktop/Breast_Cancer/vsw_ZINC_Natural_Breast_Cancer_1A52	vsw_ZINC_Natural_Breast_Cancer_1A52-MMGBSA_1-001.maegz
	ZINC000253500015	197777	natural-products.204196	45686.1	45686.1																																			490299	/home/nagmibano/Desktop/Breast_Cancer/vsw_ZINC_Natural_Breast_Cancer_1A52	vsw_ZINC_Natural_Breast_Cancer_1A52-MMGBSA_1-001.maegz
	ZINC000217779634	197778	natural-products.108678	45686.1	45686.1																																			254312	/home/nagmibano/Desktop/Breast_Cancer/vsw_ZINC_Natural_Breast_Cancer_1A52	vsw_ZINC_Natural_Breast_Cancer_1A52-MMGBSA_1-001.maegz
	ZINC000035465225	197779	natural-products.127833	45686.1	45686.1																																			310231	/home/nagmibano/Desktop/Breast_Cancer/vsw_ZINC_Natural_Breast_Cancer_1A52	vsw_ZINC_Natural_Breast_Cancer_1A52-MMGBSA_1-001.maegz
	ZINC000010255629	197780	natural-products.179162	45686.1	45686.1																																			435553	/home/nagmibano/Desktop/Breast_Cancer/vsw_ZINC_Natural_Breast_Cancer_1A52	vsw_ZINC_Natural_Breast_Cancer_1A52-MMGBSA_1-001.maegz
	ZINC000077266648	197781	natural-products.200160	45686.1	45686.1																																			480418	/home/nagmibano/Desktop/Breast_Cancer/vsw_ZINC_Natural_Breast_Cancer_1A52	vsw_ZINC_Natural_Breast_Cancer_1A52-MMGBSA_1-001.maegz
	ZINC000008579574	197782	natural-products.117630	45686.1	45686.1																																			278784	/home/nagmibano/Desktop/Breast_Cancer/vsw_ZINC_Natural_Breast_Cancer_1A52	vsw_ZINC_Natural_Breast_Cancer_1A52-MMGBSA_1-001.maegz
	ZINC000014761282	197783	natural-products.252081	45686.1	45686.1																																			635872	/home/nagmibano/Desktop/Breast_Cancer/vsw_ZINC_Natural_Breast_Cancer_1A52	vsw_ZINC_Natural_Breast_Cancer_1A52-MMGBSA_1-001.maegz
	ZINC000225434920	197784	natural-products.42675	45686.1	45686.1																																			95938	/home/nagmibano/Desktop/Breast_Cancer/vsw_ZINC_Natural_Breast_Cancer_1A52	vsw_ZINC_Natural_Breast_Cancer_1A52-MMGBSA_1-001.maegz
	ZINC000001081535	197785	natural-products.33045	45686.1	45686.1																																			72149	/home/nagmibano/Desktop/Breast_Cancer/vsw_ZINC_Natural_Breast_Cancer_1A52	vsw_ZINC_Natural_Breast_Cancer_1A52-MMGBSA_1-001.maegz
	ZINC000002436394	197786	natural-products.66786	45686.1	45686.1																																			148586	/home/nagmibano/Desktop/Breast_Cancer/vsw_ZINC_Natural_Breast_Cancer_1A52	vsw_ZINC_Natural_Breast_Cancer_1A52-MMGBSA_1-001.maegz
	ZINC000016027749	197787	natural-products.77844	45686.1	45686.1																																			180378	/home/nagmibano/Desktop/Breast_Cancer/vsw_ZINC_Natural_Breast_Cancer_1A52	vsw_ZINC_Natural_Breast_Cancer_1A52-MMGBSA_1-001.maegz
	ZINC000000487973	197788	natural-products.78175	45686.1	45686.1																																			181220	/home/nagmibano/Desktop/Breast_Cancer/vsw_ZINC_Natural_Breast_Cancer_1A52	vsw_ZINC_Natural_Breast_Cancer_1A52-MMGBSA_1-001.maegz
	ZINC000096115671	197789	natural-products.147373	45686.1	45686.1																																			363784	/home/nagmibano/Desktop/Breast_Cancer/vsw_ZINC_Natural_Breast_Cancer_1A52	vsw_ZINC_Natural_Breast_Cancer_1A52-MMGBSA_1-001.maegz
	ZINC000085644253	197790	natural-products.48072	45686.1	45686.1																																			109988	/home/nagmibano/Desktop/Breast_Cancer/vsw_ZINC_Natural_Breast_Cancer_1A52	vsw_ZINC_Natural_Breast_Cancer_1A52-MMGBSA_1-001.maegz
	ZINC000014650678	197791	natural-products.55628	45686.1	45686.1																																			127003	/home/nagmibano/Desktop/Breast_Cancer/vsw_ZINC_Natural_Breast_Cancer_1A52	vsw_ZINC_Natural_Breast_Cancer_1A52-MMGBSA_1-001.maegz
	ZINC000014692679	197792	natural-products.30772	45686.1	45686.1																																			67508	/home/nagmibano/Desktop/Breast_Cancer/vsw_ZINC_Natural_Breast_Cancer_1A52	vsw_ZINC_Natural_Breast_Cancer_1A52-MMGBSA_1-001.maegz
	ZINC000038306989	197793	natural-products.15980	45686.1	45686.1																																			33602	/home/nagmibano/Desktop/Breast_Cancer/vsw_ZINC_Natural_Breast_Cancer_1A52	vsw_ZINC_Natural_Breast_Cancer_1A52-MMGBSA_1-001.maegz
	ZINC000004044148	197794	natural-products.184822	45686.1	45686.1																																			444800	/home/nagmibano/Desktop/Breast_Cancer/vsw_ZINC_Natural_Breast_Cancer_1A52	vsw_ZINC_Natural_Breast_Cancer_1A52-MMGBSA_1-001.maegz
	ZINC000029058529	197795	natural-products.269058	45686.1	45686.1																																			683951	/home/nagmibano/Desktop/Breast_Cancer/vsw_ZINC_Natural_Breast_Cancer_1A52	vsw_ZINC_Natural_Breast_Cancer_1A52-MMGBSA_1-001.maegz
	ZINC000000519479	197796	natural-products.82471	45686.1	45686.1																																			189770	/home/nagmibano/Desktop/Breast_Cancer/vsw_ZINC_Natural_Breast_Cancer_1A52	vsw_ZINC_Natural_Breast_Cancer_1A52-MMGBSA_1-001.maegz
	ZINC000004104667	197797	natural-products.179744	45686.1	45686.1																																			436509	/home/nagmibano/Desktop/Breast_Cancer/vsw_ZINC_Natural_Breast_Cancer_1A52	vsw_ZINC_Natural_Breast_Cancer_1A52-MMGBSA_1-001.maegz
	ZINC000000197417	197798	natural-products.70897	45686.1	45686.1																																			159302	/home/nagmibano/Desktop/Breast_Cancer/vsw_ZINC_Natural_Breast_Cancer_1A52	vsw_ZINC_Natural_Breast_Cancer_1A52-MMGBSA_1-001.maegz
	ZINC000004081132	197799	natural-products.242093	45686.1	45686.1																																			614828	/home/nagmibano/Desktop/Breast_Cancer/vsw_ZINC_Natural_Breast_Cancer_1A52	vsw_ZINC_Natural_Breast_Cancer_1A52-MMGBSA_1-001.maegz
	ZINC000006491276	197800	natural-products.215083	45686.1	45686.1																																			521203	/home/nagmibano/Desktop/Breast_Cancer/vsw_ZINC_Natural_Breast_Cancer_1A52	vsw_ZINC_Natural_Breast_Cancer_1A52-MMGBSA_1-001.maegz
	ZINC000008764709	197801	natural-products.168748	45686.1	45686.1																																			411978	/home/nagmibano/Desktop/Breast_Cancer/vsw_ZINC_Natural_Breast_Cancer_1A52	vsw_ZINC_Natural_Breast_Cancer_1A52-MMGBSA_1-001.maegz
	ZINC000085507892	197802	natural-products.28121	45686.1	45686.1																																			62023	/home/nagmibano/Desktop/Breast_Cancer/vsw_ZINC_Natural_Breast_Cancer_1A52	vsw_ZINC_Natural_Breast_Cancer_1A52-MMGBSA_1-001.maegz
	ZINC000038202312	197803	natural-products.156585	45686.1	45686.1																																			388694	/home/nagmibano/Desktop/Breast_Cancer/vsw_ZINC_Natural_Breast_Cancer_1A52	vsw_ZINC_Natural_Breast_Cancer_1A52-MMGBSA_1-001.maegz
	ZINC000013480189	197804	natural-products.40239	45686.1	45686.1																																			89893	/home/nagmibano/Desktop/Breast_Cancer/vsw_ZINC_Natural_Breast_Cancer_1A52	vsw_ZINC_Natural_Breast_Cancer_1A52-MMGBSA_1-001.maegz
	ZINC000013376464	197805	natural-products.270479	45686.1	45686.1																																			687692	/home/nagmibano/Desktop/Breast_Cancer/vsw_ZINC_Natural_Breast_Cancer_1A52	vsw_ZINC_Natural_Breast_Cancer_1A52-MMGBSA_1-001.maegz
	ZINC000005015690	197806	natural-products.185716	45686.1	45686.1																																			446448	/home/nagmibano/Desktop/Breast_Cancer/vsw_ZINC_Natural_Breast_Cancer_1A52	vsw_ZINC_Natural_Breast_Cancer_1A52-MMGBSA_1-001.maegz
	ZINC000019681938	197807	natural-products.100049	45686.1	45686.1																																			229413	/home/nagmibano/Desktop/Breast_Cancer/vsw_ZINC_Natural_Breast_Cancer_1A52	vsw_ZINC_Natural_Breast_Cancer_1A52-MMGBSA_1-001.maegz
	ZINC000085549689	197808	natural-products.33993	45686.1	45686.1																																			74514	/home/nagmibano/Desktop/Breast_Cancer/vsw_ZINC_Natural_Breast_Cancer_1A52	vsw_ZINC_Natural_Breast_Cancer_1A52-MMGBSA_1-001.maegz
	ZINC000000225866	197809	natural-products.68693	45686.1	45686.1																																			153250	/home/nagmibano/Desktop/Breast_Cancer/vsw_ZINC_Natural_Breast_Cancer_1A52	vsw_ZINC_Natural_Breast_Cancer_1A52-MMGBSA_1-001.maegz
	ZINC000013452208	197810	natural-products.26196	45686.1	45686.1																																			57965	/home/nagmibano/Desktop/Breast_Cancer/vsw_ZINC_Natural_Breast_Cancer_1A52	vsw_ZINC_Natural_Breast_Cancer_1A52-MMGBSA_1-001.maegz
	ZINC000014813739	197811	natural-products.252240	45686.1	45686.1																																			636223	/home/nagmibano/Desktop/Breast_Cancer/vsw_ZINC_Natural_Breast_Cancer_1A52	vsw_ZINC_Natural_Breast_Cancer_1A52-MMGBSA_1-001.maegz
	ZINC000013207002	197812	natural-products.88822	45686.1	45686.1																																			204936	/home/nagmibano/Desktop/Breast_Cancer/vsw_ZINC_Natural_Breast_Cancer_1A52	vsw_ZINC_Natural_Breast_Cancer_1A52-MMGBSA_1-001.maegz
	ZINC000004024858	197813	natural-products.65265	45686.1	45686.1																																			145812	/home/nagmibano/Desktop/Breast_Cancer/vsw_ZINC_Natural_Breast_Cancer_1A52	vsw_ZINC_Natural_Breast_Cancer_1A52-MMGBSA_1-001.maegz
	ZINC000245238528	197814	natural-products.5530	45686.1	45686.1																																			12215	/home/nagmibano/Desktop/Breast_Cancer/vsw_ZINC_Natural_Breast_Cancer_1A52	vsw_ZINC_Natural_Breast_Cancer_1A52-MMGBSA_1-001.maegz
	ZINC000217953176	197815	natural-products.109234	45686.1	45686.1																																			255636	/home/nagmibano/Desktop/Breast_Cancer/vsw_ZINC_Natural_Breast_Cancer_1A52	vsw_ZINC_Natural_Breast_Cancer_1A52-MMGBSA_1-001.maegz
	ZINC000169652493	197816	natural-products.128684	45686.1	45686.1																																			312800	/home/nagmibano/Desktop/Breast_Cancer/vsw_ZINC_Natural_Breast_Cancer_1A52	vsw_ZINC_Natural_Breast_Cancer_1A52-MMGBSA_1-001.maegz
	ZINC000006264166	197817	natural-products.166954	45686.1	45686.1																																			408541	/home/nagmibano/Desktop/Breast_Cancer/vsw_ZINC_Natural_Breast_Cancer_1A52	vsw_ZINC_Natural_Breast_Cancer_1A52-MMGBSA_1-001.maegz
	ZINC000002140575	197818	natural-products.158089	45686.1	45686.1																																			391181	/home/nagmibano/Desktop/Breast_Cancer/vsw_ZINC_Natural_Breast_Cancer_1A52	vsw_ZINC_Natural_Breast_Cancer_1A52-MMGBSA_1-001.maegz
	ZINC000253406939	197819	natural-products.213652	45686.1	45686.1																																			516219	/home/nagmibano/Desktop/Breast_Cancer/vsw_ZINC_Natural_Breast_Cancer_1A52	vsw_ZINC_Natural_Breast_Cancer_1A52-MMGBSA_1-001.maegz
	ZINC000000608519	197820	natural-products.74583	45686.1	45686.1																																			170949	/home/nagmibano/Desktop/Breast_Cancer/vsw_ZINC_Natural_Breast_Cancer_1A52	vsw_ZINC_Natural_Breast_Cancer_1A52-MMGBSA_1-001.maegz
	ZINC000090711804	197821	natural-products.7532	45686.1	45686.1																																			15607	/home/nagmibano/Desktop/Breast_Cancer/vsw_ZINC_Natural_Breast_Cancer_1A52	vsw_ZINC_Natural_Breast_Cancer_1A52-MMGBSA_1-001.maegz
	ZINC000096221620	197822	natural-products.151203	45686.1	45686.1																																			375652	/home/nagmibano/Desktop/Breast_Cancer/vsw_ZINC_Natural_Breast_Cancer_1A52	vsw_ZINC_Natural_Breast_Cancer_1A52-MMGBSA_1-001.maegz
	ZINC000016890071	197823	natural-products.238298	45686.1	45686.1																																			605318	/home/nagmibano/Desktop/Breast_Cancer/vsw_ZINC_Natural_Breast_Cancer_1A52	vsw_ZINC_Natural_Breast_Cancer_1A52-MMGBSA_1-001.maegz
	ZINC000014806028	197824	natural-products.18541	45686.1	45686.1																																			38991	/home/nagmibano/Desktop/Breast_Cancer/vsw_ZINC_Natural_Breast_Cancer_1A52	vsw_ZINC_Natural_Breast_Cancer_1A52-MMGBSA_1-001.maegz
	ZINC000217936000	197825	natural-products.105698	45686.1	45686.1																																			246465	/home/nagmibano/Desktop/Breast_Cancer/vsw_ZINC_Natural_Breast_Cancer_1A52	vsw_ZINC_Natural_Breast_Cancer_1A52-MMGBSA_1-001.maegz
	ZINC000000135697	197826	natural-products.102482	45686.1	45686.1																																			237174	/home/nagmibano/Desktop/Breast_Cancer/vsw_ZINC_Natural_Breast_Cancer_1A52	vsw_ZINC_Natural_Breast_Cancer_1A52-MMGBSA_1-001.maegz
	ZINC000095099471	197827	natural-products.39928	45686.1	45686.1																																			89137	/home/nagmibano/Desktop/Breast_Cancer/vsw_ZINC_Natural_Breast_Cancer_1A52	vsw_ZINC_Natural_Breast_Cancer_1A52-MMGBSA_1-001.maegz
	ZINC000079124030	197828	natural-products.196424	45686.1	45686.1																																			470495	/home/nagmibano/Desktop/Breast_Cancer/vsw_ZINC_Natural_Breast_Cancer_1A52	vsw_ZINC_Natural_Breast_Cancer_1A52-MMGBSA_1-001.maegz
	ZINC000037538979	197829	natural-products.127792	45686.1	45686.1																																			310185	/home/nagmibano/Desktop/Breast_Cancer/vsw_ZINC_Natural_Breast_Cancer_1A52	vsw_ZINC_Natural_Breast_Cancer_1A52-MMGBSA_1-001.maegz
	ZINC000004026999	197830	natural-products.64761	45686.1	45686.1																																			145011	/home/nagmibano/Desktop/Breast_Cancer/vsw_ZINC_Natural_Breast_Cancer_1A52	vsw_ZINC_Natural_Breast_Cancer_1A52-MMGBSA_1-001.maegz
	ZINC000004098230	197831	natural-products.183687	45686.1	45686.1																																			443009	/home/nagmibano/Desktop/Breast_Cancer/vsw_ZINC_Natural_Breast_Cancer_1A52	vsw_ZINC_Natural_Breast_Cancer_1A52-MMGBSA_1-001.maegz
	ZINC000100064387	197832	natural-products.27285	45686.1	45686.1																																			60112	/home/nagmibano/Desktop/Breast_Cancer/vsw_ZINC_Natural_Breast_Cancer_1A52	vsw_ZINC_Natural_Breast_Cancer_1A52-MMGBSA_1-001.maegz
	ZINC000013462928	197833	natural-products.30637	45686.1	45686.1																																			67281	/home/nagmibano/Desktop/Breast_Cancer/vsw_ZINC_Natural_Breast_Cancer_1A52	vsw_ZINC_Natural_Breast_Cancer_1A52-MMGBSA_1-001.maegz
	ZINC000004216870	197834	natural-products.23223	45686.1	45686.1																																			49061	/home/nagmibano/Desktop/Breast_Cancer/vsw_ZINC_Natural_Breast_Cancer_1A52	vsw_ZINC_Natural_Breast_Cancer_1A52-MMGBSA_1-001.maegz
	ZINC000014806398	197835	natural-products.133434	45686.1	45686.1																																			325673	/home/nagmibano/Desktop/Breast_Cancer/vsw_ZINC_Natural_Breast_Cancer_1A52	vsw_ZINC_Natural_Breast_Cancer_1A52-MMGBSA_1-001.maegz
	ZINC000035465227	197836	natural-products.127867	45686.1	45686.1																																			310270	/home/nagmibano/Desktop/Breast_Cancer/vsw_ZINC_Natural_Breast_Cancer_1A52	vsw_ZINC_Natural_Breast_Cancer_1A52-MMGBSA_1-001.maegz
	ZINC000058575570	197837	natural-products.26449	45686.1	45686.1																																			58481	/home/nagmibano/Desktop/Breast_Cancer/vsw_ZINC_Natural_Breast_Cancer_1A52	vsw_ZINC_Natural_Breast_Cancer_1A52-MMGBSA_1-001.maegz
	ZINC000253497594	197838	natural-products.201669	45686.1	45686.1																																			484535	/home/nagmibano/Desktop/Breast_Cancer/vsw_ZINC_Natural_Breast_Cancer_1A52	vsw_ZINC_Natural_Breast_Cancer_1A52-MMGBSA_1-001.maegz
	ZINC000014646498	197839	natural-products.18504	45686.1	45686.1																																			38935	/home/nagmibano/Desktop/Breast_Cancer/vsw_ZINC_Natural_Breast_Cancer_1A52	vsw_ZINC_Natural_Breast_Cancer_1A52-MMGBSA_1-001.maegz
	ZINC000002107535	197840	natural-products.94997	45686.1	45686.1																																			214639	/home/nagmibano/Desktop/Breast_Cancer/vsw_ZINC_Natural_Breast_Cancer_1A52	vsw_ZINC_Natural_Breast_Cancer_1A52-MMGBSA_1-001.maegz
	ZINC000014719060	197841	natural-products.252196	45686.1	45686.1																																			636104	/home/nagmibano/Desktop/Breast_Cancer/vsw_ZINC_Natural_Breast_Cancer_1A52	vsw_ZINC_Natural_Breast_Cancer_1A52-MMGBSA_1-001.maegz
	ZINC000001017744	197842	natural-products.61650	45686.1	45686.1																																			139173	/home/nagmibano/Desktop/Breast_Cancer/vsw_ZINC_Natural_Breast_Cancer_1A52	vsw_ZINC_Natural_Breast_Cancer_1A52-MMGBSA_1-001.maegz
	ZINC000253530753	197843	natural-products.12028	45686.1	45686.1																																			25096	/home/nagmibano/Desktop/Breast_Cancer/vsw_ZINC_Natural_Breast_Cancer_1A52	vsw_ZINC_Natural_Breast_Cancer_1A52-MMGBSA_1-001.maegz
	ZINC000014650925	197844	natural-products.128721	45686.1	45686.1																																			312874	/home/nagmibano/Desktop/Breast_Cancer/vsw_ZINC_Natural_Breast_Cancer_1A52	vsw_ZINC_Natural_Breast_Cancer_1A52-MMGBSA_1-001.maegz
	ZINC000003881899	197845	natural-products.54315	45686.1	45686.1																																			124833	/home/nagmibano/Desktop/Breast_Cancer/vsw_ZINC_Natural_Breast_Cancer_1A52	vsw_ZINC_Natural_Breast_Cancer_1A52-MMGBSA_1-001.maegz
	ZINC000036387475	197846	natural-products.156921	45686.1	45686.1																																			389304	/home/nagmibano/Desktop/Breast_Cancer/vsw_ZINC_Natural_Breast_Cancer_1A52	vsw_ZINC_Natural_Breast_Cancer_1A52-MMGBSA_1-001.maegz
	ZINC000085508516	197847	natural-products.46137	45686.1	45686.1																																			106264	/home/nagmibano/Desktop/Breast_Cancer/vsw_ZINC_Natural_Breast_Cancer_1A52	vsw_ZINC_Natural_Breast_Cancer_1A52-MMGBSA_1-001.maegz
	ZINC000070454831	197848	natural-products.14764	45686.1	45686.1																																			30642	/home/nagmibano/Desktop/Breast_Cancer/vsw_ZINC_Natural_Breast_Cancer_1A52	vsw_ZINC_Natural_Breast_Cancer_1A52-MMGBSA_1-001.maegz
	ZINC000000042239	197849	natural-products.86866	45686.1	45686.1																																			200988	/home/nagmibano/Desktop/Breast_Cancer/vsw_ZINC_Natural_Breast_Cancer_1A52	vsw_ZINC_Natural_Breast_Cancer_1A52-MMGBSA_1-001.maegz
	ZINC000000314076	197850	natural-products.81294	45686.1	45686.1																																			187866	/home/nagmibano/Desktop/Breast_Cancer/vsw_ZINC_Natural_Breast_Cancer_1A52	vsw_ZINC_Natural_Breast_Cancer_1A52-MMGBSA_1-001.maegz
	ZINC000085647830	197851	natural-products.27584	45686.1	45686.1																																			60889	/home/nagmibano/Desktop/Breast_Cancer/vsw_ZINC_Natural_Breast_Cancer_1A52	vsw_ZINC_Natural_Breast_Cancer_1A52-MMGBSA_1-001.maegz
	ZINC000085995145	197852	natural-products.15150	45686.1	45686.1																																			31604	/home/nagmibano/Desktop/Breast_Cancer/vsw_ZINC_Natural_Breast_Cancer_1A52	vsw_ZINC_Natural_Breast_Cancer_1A52-MMGBSA_1-001.maegz
	ZINC000000608912	197853	natural-products.74390	45686.1	45686.1																																			170240	/home/nagmibano/Desktop/Breast_Cancer/vsw_ZINC_Natural_Breast_Cancer_1A52	vsw_ZINC_Natural_Breast_Cancer_1A52-MMGBSA_1-001.maegz
	ZINC000013399854	197854	natural-products.117934	45686.1	45686.1																																			279550	/home/nagmibano/Desktop/Breast_Cancer/vsw_ZINC_Natural_Breast_Cancer_1A52	vsw_ZINC_Natural_Breast_Cancer_1A52-MMGBSA_1-001.maegz
	ZINC000006403337	197855	natural-products.18403	45686.1	45686.1																																			38750	/home/nagmibano/Desktop/Breast_Cancer/vsw_ZINC_Natural_Breast_Cancer_1A52	vsw_ZINC_Natural_Breast_Cancer_1A52-MMGBSA_1-001.maegz
	ZINC000002132617	197856	natural-products.247704	45686.1	45686.1																																			626611	/home/nagmibano/Desktop/Breast_Cancer/vsw_ZINC_Natural_Breast_Cancer_1A52	vsw_ZINC_Natural_Breast_Cancer_1A52-MMGBSA_1-001.maegz
	ZINC000253390312	197857	natural-products.213209	45686.1	45686.1																																			515027	/home/nagmibano/Desktop/Breast_Cancer/vsw_ZINC_Natural_Breast_Cancer_1A52	vsw_ZINC_Natural_Breast_Cancer_1A52-MMGBSA_1-001.maegz
	ZINC000019720612	197858	natural-products.72054	45686.1	45686.1																																			162780	/home/nagmibano/Desktop/Breast_Cancer/vsw_ZINC_Natural_Breast_Cancer_1A52	vsw_ZINC_Natural_Breast_Cancer_1A52-MMGBSA_1-001.maegz
	ZINC000013378189	197859	natural-products.56374	45686.1	45686.1																																			129017	/home/nagmibano/Desktop/Breast_Cancer/vsw_ZINC_Natural_Breast_Cancer_1A52	vsw_ZINC_Natural_Breast_Cancer_1A52-MMGBSA_1-001.maegz
	ZINC000008560227	197860	natural-products.162297	45686.1	45686.1																																			398318	/home/nagmibano/Desktop/Breast_Cancer/vsw_ZINC_Natural_Breast_Cancer_1A52	vsw_ZINC_Natural_Breast_Cancer_1A52-MMGBSA_1-001.maegz
	ZINC000003201937	197861	natural-products.67564	45686.1	45686.1																																			149849	/home/nagmibano/Desktop/Breast_Cancer/vsw_ZINC_Natural_Breast_Cancer_1A52	vsw_ZINC_Natural_Breast_Cancer_1A52-MMGBSA_1-001.maegz
	ZINC000409413725	197862	natural-products.111461	45686.1	45686.1																																			261566	/home/nagmibano/Desktop/Breast_Cancer/vsw_ZINC_Natural_Breast_Cancer_1A52	vsw_ZINC_Natural_Breast_Cancer_1A52-MMGBSA_1-001.maegz
	ZINC000085547613	197863	natural-products.49356	45686.1	45686.1																																			113026	/home/nagmibano/Desktop/Breast_Cancer/vsw_ZINC_Natural_Breast_Cancer_1A52	vsw_ZINC_Natural_Breast_Cancer_1A52-MMGBSA_1-001.maegz
	ZINC000014591746	197864	natural-products.19747	45686.1	45686.1																																			41342	/home/nagmibano/Desktop/Breast_Cancer/vsw_ZINC_Natural_Breast_Cancer_1A52	vsw_ZINC_Natural_Breast_Cancer_1A52-MMGBSA_1-001.maegz
	ZINC000000192537	197865	natural-products.79428	45686.1	45686.1																																			184133	/home/nagmibano/Desktop/Breast_Cancer/vsw_ZINC_Natural_Breast_Cancer_1A52	vsw_ZINC_Natural_Breast_Cancer_1A52-MMGBSA_1-001.maegz
	ZINC000000360784	197866	natural-products.72143	45686.1	45686.1																																			163024	/home/nagmibano/Desktop/Breast_Cancer/vsw_ZINC_Natural_Breast_Cancer_1A52	vsw_ZINC_Natural_Breast_Cancer_1A52-MMGBSA_1-001.maegz
	ZINC000000058103	197867	natural-products.51567	45686.1	45686.1																																			120076	/home/nagmibano/Desktop/Breast_Cancer/vsw_ZINC_Natural_Breast_Cancer_1A52	vsw_ZINC_Natural_Breast_Cancer_1A52-MMGBSA_1-001.maegz
	ZINC000005192491	197868	natural-products.181611	45686.1	45686.1																																			439540	/home/nagmibano/Desktop/Breast_Cancer/vsw_ZINC_Natural_Breast_Cancer_1A52	vsw_ZINC_Natural_Breast_Cancer_1A52-MMGBSA_1-001.maegz
	ZINC000035882835	197869	natural-products.153308	45686.1	45686.1																																			381560	/home/nagmibano/Desktop/Breast_Cancer/vsw_ZINC_Natural_Breast_Cancer_1A52	vsw_ZINC_Natural_Breast_Cancer_1A52-MMGBSA_1-001.maegz
	ZINC000217749734	197870	natural-products.105525	45686.1	45686.1																																			246038	/home/nagmibano/Desktop/Breast_Cancer/vsw_ZINC_Natural_Breast_Cancer_1A52	vsw_ZINC_Natural_Breast_Cancer_1A52-MMGBSA_1-001.maegz
	ZINC000008789878	197871	natural-products.163385	45686.1	45686.1																																			400797	/home/nagmibano/Desktop/Breast_Cancer/vsw_ZINC_Natural_Breast_Cancer_1A52	vsw_ZINC_Natural_Breast_Cancer_1A52-MMGBSA_1-001.maegz
	ZINC000012902352	197872	natural-products.88996	45686.1	45686.1																																			205204	/home/nagmibano/Desktop/Breast_Cancer/vsw_ZINC_Natural_Breast_Cancer_1A52	vsw_ZINC_Natural_Breast_Cancer_1A52-MMGBSA_1-001.maegz
	ZINC000002616534	197873	natural-products.246982	45686.1	45686.1																																			624784	/home/nagmibano/Desktop/Breast_Cancer/vsw_ZINC_Natural_Breast_Cancer_1A52	vsw_ZINC_Natural_Breast_Cancer_1A52-MMGBSA_1-001.maegz
	ZINC000014780017	197874	natural-products.252238	45686.1	45686.1																																			636219	/home/nagmibano/Desktop/Breast_Cancer/vsw_ZINC_Natural_Breast_Cancer_1A52	vsw_ZINC_Natural_Breast_Cancer_1A52-MMGBSA_1-001.maegz
	ZINC000000487543	197875	natural-products.78579	45686.1	45686.1																																			182183	/home/nagmibano/Desktop/Breast_Cancer/vsw_ZINC_Natural_Breast_Cancer_1A52	vsw_ZINC_Natural_Breast_Cancer_1A52-MMGBSA_1-001.maegz
	ZINC000000487566	197876	natural-products.78580	45686.1	45686.1																																			182184	/home/nagmibano/Desktop/Breast_Cancer/vsw_ZINC_Natural_Breast_Cancer_1A52	vsw_ZINC_Natural_Breast_Cancer_1A52-MMGBSA_1-001.maegz
	ZINC000000552840	197877	natural-products.30883	45686.1	45686.1																																			67719	/home/nagmibano/Desktop/Breast_Cancer/vsw_ZINC_Natural_Breast_Cancer_1A52	vsw_ZINC_Natural_Breast_Cancer_1A52-MMGBSA_1-001.maegz
	ZINC000059587309	197878	natural-products.26469	45686.1	45686.1																																			58519	/home/nagmibano/Desktop/Breast_Cancer/vsw_ZINC_Natural_Breast_Cancer_1A52	vsw_ZINC_Natural_Breast_Cancer_1A52-MMGBSA_1-001.maegz
	ZINC000008764876	197879	natural-products.168533	45686.1	45686.1																																			411566	/home/nagmibano/Desktop/Breast_Cancer/vsw_ZINC_Natural_Breast_Cancer_1A52	vsw_ZINC_Natural_Breast_Cancer_1A52-MMGBSA_1-001.maegz
	ZINC000017370419	197880	natural-products.84368	45686.1	45686.1																																			194178	/home/nagmibano/Desktop/Breast_Cancer/vsw_ZINC_Natural_Breast_Cancer_1A52	vsw_ZINC_Natural_Breast_Cancer_1A52-MMGBSA_1-001.maegz
	ZINC000004060814	197881	natural-products.179931	45686.1	45686.1																																			436854	/home/nagmibano/Desktop/Breast_Cancer/vsw_ZINC_Natural_Breast_Cancer_1A52	vsw_ZINC_Natural_Breast_Cancer_1A52-MMGBSA_1-001.maegz
	ZINC000014454943	197882	natural-products.80298	45686.1	45686.1																																			185700	/home/nagmibano/Desktop/Breast_Cancer/vsw_ZINC_Natural_Breast_Cancer_1A52	vsw_ZINC_Natural_Breast_Cancer_1A52-MMGBSA_1-001.maegz
	ZINC000000484944	197883	natural-products.86692	45686.1	45686.1																																			200646	/home/nagmibano/Desktop/Breast_Cancer/vsw_ZINC_Natural_Breast_Cancer_1A52	vsw_ZINC_Natural_Breast_Cancer_1A52-MMGBSA_1-001.maegz
	ZINC000004061553	197884	natural-products.242445	45686.1	45686.1																																			615834	/home/nagmibano/Desktop/Breast_Cancer/vsw_ZINC_Natural_Breast_Cancer_1A52	vsw_ZINC_Natural_Breast_Cancer_1A52-MMGBSA_1-001.maegz
	ZINC000604405646	197885	natural-products.121611	45686.1	45686.1																																			291494	/home/nagmibano/Desktop/Breast_Cancer/vsw_ZINC_Natural_Breast_Cancer_1A52	vsw_ZINC_Natural_Breast_Cancer_1A52-MMGBSA_1-001.maegz
	ZINC000012655020	197886	natural-products.248186	45686.1	45686.1																																			627419	/home/nagmibano/Desktop/Breast_Cancer/vsw_ZINC_Natural_Breast_Cancer_1A52	vsw_ZINC_Natural_Breast_Cancer_1A52-MMGBSA_1-001.maegz
	ZINC000006623920	197887	natural-products.165909	45686.1	45686.1																																			406141	/home/nagmibano/Desktop/Breast_Cancer/vsw_ZINC_Natural_Breast_Cancer_1A52	vsw_ZINC_Natural_Breast_Cancer_1A52-MMGBSA_1-001.maegz
	ZINC000003999506	197888	natural-products.66226	45686.1	45686.1																																			147435	/home/nagmibano/Desktop/Breast_Cancer/vsw_ZINC_Natural_Breast_Cancer_1A52	vsw_ZINC_Natural_Breast_Cancer_1A52-MMGBSA_1-001.maegz
	ZINC000095486122	197889	natural-products.390	45686.1	45686.1																																			627	/home/nagmibano/Desktop/Breast_Cancer/vsw_ZINC_Natural_Breast_Cancer_1A52	vsw_ZINC_Natural_Breast_Cancer_1A52-MMGBSA_1-001.maegz
	ZINC000070454834	197890	natural-products.268427	45686.1	45686.1																																			682691	/home/nagmibano/Desktop/Breast_Cancer/vsw_ZINC_Natural_Breast_Cancer_1A52	vsw_ZINC_Natural_Breast_Cancer_1A52-MMGBSA_1-001.maegz
	ZINC000002463871	197891	natural-products.53921	45686.1	45686.1																																			124193	/home/nagmibano/Desktop/Breast_Cancer/vsw_ZINC_Natural_Breast_Cancer_1A52	vsw_ZINC_Natural_Breast_Cancer_1A52-MMGBSA_1-001.maegz
	ZINC000004747522	197892	natural-products.184138	45686.1	45686.1																																			443741	/home/nagmibano/Desktop/Breast_Cancer/vsw_ZINC_Natural_Breast_Cancer_1A52	vsw_ZINC_Natural_Breast_Cancer_1A52-MMGBSA_1-001.maegz
	ZINC000014683185	197893	natural-products.18460	45686.1	45686.1																																			38850	/home/nagmibano/Desktop/Breast_Cancer/vsw_ZINC_Natural_Breast_Cancer_1A52	vsw_ZINC_Natural_Breast_Cancer_1A52-MMGBSA_1-001.maegz
	ZINC000034063766	197894	natural-products.21210	45686.1	45686.1																																			44324	/home/nagmibano/Desktop/Breast_Cancer/vsw_ZINC_Natural_Breast_Cancer_1A52	vsw_ZINC_Natural_Breast_Cancer_1A52-MMGBSA_1-001.maegz
	ZINC000004937855	197895	natural-products.185802	45686.1	45686.1																																			446613	/home/nagmibano/Desktop/Breast_Cancer/vsw_ZINC_Natural_Breast_Cancer_1A52	vsw_ZINC_Natural_Breast_Cancer_1A52-MMGBSA_1-001.maegz
	ZINC000004025580	197896	natural-products.65192	45686.1	45686.1																																			145683	/home/nagmibano/Desktop/Breast_Cancer/vsw_ZINC_Natural_Breast_Cancer_1A52	vsw_ZINC_Natural_Breast_Cancer_1A52-MMGBSA_1-001.maegz
	ZINC000229743129	197897	natural-products.6536	45686.1	45686.1																																			13890	/home/nagmibano/Desktop/Breast_Cancer/vsw_ZINC_Natural_Breast_Cancer_1A52	vsw_ZINC_Natural_Breast_Cancer_1A52-MMGBSA_1-001.maegz
	ZINC000000058105	197898	natural-products.51571	45686.1	45686.1																																			120082	/home/nagmibano/Desktop/Breast_Cancer/vsw_ZINC_Natural_Breast_Cancer_1A52	vsw_ZINC_Natural_Breast_Cancer_1A52-MMGBSA_1-001.maegz
	ZINC000003875469	197899	natural-products.42132	45686.1	45686.1																																			94460	/home/nagmibano/Desktop/Breast_Cancer/vsw_ZINC_Natural_Breast_Cancer_1A52	vsw_ZINC_Natural_Breast_Cancer_1A52-MMGBSA_1-001.maegz
	ZINC000095913577	197900	natural-products.36673	45686.1	45686.1																																			80660	/home/nagmibano/Desktop/Breast_Cancer/vsw_ZINC_Natural_Breast_Cancer_1A52	vsw_ZINC_Natural_Breast_Cancer_1A52-MMGBSA_1-001.maegz
	ZINC000000610557	197901	natural-products.101746	45686.1	45686.1																																			234964	/home/nagmibano/Desktop/Breast_Cancer/vsw_ZINC_Natural_Breast_Cancer_1A52	vsw_ZINC_Natural_Breast_Cancer_1A52-MMGBSA_1-001.maegz
	ZINC000583652703	197902	natural-products.126686	45686.1	45686.1																																			307327	/home/nagmibano/Desktop/Breast_Cancer/vsw_ZINC_Natural_Breast_Cancer_1A52	vsw_ZINC_Natural_Breast_Cancer_1A52-MMGBSA_1-001.maegz
	ZINC000006534221	197903	natural-products.166511	45686.1	45686.1																																			407434	/home/nagmibano/Desktop/Breast_Cancer/vsw_ZINC_Natural_Breast_Cancer_1A52	vsw_ZINC_Natural_Breast_Cancer_1A52-MMGBSA_1-001.maegz
	ZINC000003849844	197904	natural-products.249500	45686.1	45686.1																																			630133	/home/nagmibano/Desktop/Breast_Cancer/vsw_ZINC_Natural_Breast_Cancer_1A52	vsw_ZINC_Natural_Breast_Cancer_1A52-MMGBSA_1-001.maegz
	ZINC000103549920	197905	natural-products.15787	45686.1	45686.1																																			33017	/home/nagmibano/Desktop/Breast_Cancer/vsw_ZINC_Natural_Breast_Cancer_1A52	vsw_ZINC_Natural_Breast_Cancer_1A52-MMGBSA_1-001.maegz
	ZINC000013334403	197906	natural-products.19636	45686.1	45686.1																																			41132	/home/nagmibano/Desktop/Breast_Cancer/vsw_ZINC_Natural_Breast_Cancer_1A52	vsw_ZINC_Natural_Breast_Cancer_1A52-MMGBSA_1-001.maegz
	ZINC000000898785	197907	natural-products.15337	45686.1	45686.1																																			31990	/home/nagmibano/Desktop/Breast_Cancer/vsw_ZINC_Natural_Breast_Cancer_1A52	vsw_ZINC_Natural_Breast_Cancer_1A52-MMGBSA_1-001.maegz
	ZINC000014811652	197908	natural-products.16563	45686.1	45686.1																																			34736	/home/nagmibano/Desktop/Breast_Cancer/vsw_ZINC_Natural_Breast_Cancer_1A52	vsw_ZINC_Natural_Breast_Cancer_1A52-MMGBSA_1-001.maegz
	ZINC000035465219	197909	natural-products.221656	45686.1	45686.1																																			552509	/home/nagmibano/Desktop/Breast_Cancer/vsw_ZINC_Natural_Breast_Cancer_1A52	vsw_ZINC_Natural_Breast_Cancer_1A52-MMGBSA_1-001.maegz
	ZINC000015709156	197910	natural-products.7984	45686.1	45686.1																																			16324	/home/nagmibano/Desktop/Breast_Cancer/vsw_ZINC_Natural_Breast_Cancer_1A52	vsw_ZINC_Natural_Breast_Cancer_1A52-MMGBSA_1-001.maegz
	ZINC000000032623	197911	natural-products.10027	45686.1	45686.1																																			20508	/home/nagmibano/Desktop/Breast_Cancer/vsw_ZINC_Natural_Breast_Cancer_1A52	vsw_ZINC_Natural_Breast_Cancer_1A52-MMGBSA_1-001.maegz
	ZINC000824596478	197912	natural-products.38612	45686.1	45686.1																																			85129	/home/nagmibano/Desktop/Breast_Cancer/vsw_ZINC_Natural_Breast_Cancer_1A52	vsw_ZINC_Natural_Breast_Cancer_1A52-MMGBSA_1-001.maegz
	ZINC000085549874	197913	natural-products.45615	45686.1	45686.1																																			105122	/home/nagmibano/Desktop/Breast_Cancer/vsw_ZINC_Natural_Breast_Cancer_1A52	vsw_ZINC_Natural_Breast_Cancer_1A52-MMGBSA_1-001.maegz
	ZINC000000490099	197914	natural-products.96028	45686.1	45686.1																																			217945	/home/nagmibano/Desktop/Breast_Cancer/vsw_ZINC_Natural_Breast_Cancer_1A52	vsw_ZINC_Natural_Breast_Cancer_1A52-MMGBSA_1-001.maegz
	ZINC000004632611	197915	natural-products.508	45686.1	45686.1																																			859	/home/nagmibano/Desktop/Breast_Cancer/vsw_ZINC_Natural_Breast_Cancer_1A52	vsw_ZINC_Natural_Breast_Cancer_1A52-MMGBSA_1-001.maegz
	ZINC000003876108	197916	natural-products.54619	45686.1	45686.1																																			125308	/home/nagmibano/Desktop/Breast_Cancer/vsw_ZINC_Natural_Breast_Cancer_1A52	vsw_ZINC_Natural_Breast_Cancer_1A52-MMGBSA_1-001.maegz
	ZINC000004025017	197917	natural-products.52430	45686.1	45686.1																																			121481	/home/nagmibano/Desktop/Breast_Cancer/vsw_ZINC_Natural_Breast_Cancer_1A52	vsw_ZINC_Natural_Breast_Cancer_1A52-MMGBSA_1-001.maegz
	ZINC000013635177	197918	natural-products.247492	45686.1	45686.1																																			626124	/home/nagmibano/Desktop/Breast_Cancer/vsw_ZINC_Natural_Breast_Cancer_1A52	vsw_ZINC_Natural_Breast_Cancer_1A52-MMGBSA_1-001.maegz
	ZINC000003201986	197919	natural-products.67565	45686.1	45686.1																																			149850	/home/nagmibano/Desktop/Breast_Cancer/vsw_ZINC_Natural_Breast_Cancer_1A52	vsw_ZINC_Natural_Breast_Cancer_1A52-MMGBSA_1-001.maegz
	ZINC000004029692	197920	natural-products.186001	45686.1	45686.1																																			446954	/home/nagmibano/Desktop/Breast_Cancer/vsw_ZINC_Natural_Breast_Cancer_1A52	vsw_ZINC_Natural_Breast_Cancer_1A52-MMGBSA_1-001.maegz
	ZINC000253412627	197921	natural-products.207676	45686.1	45686.1																																			500118	/home/nagmibano/Desktop/Breast_Cancer/vsw_ZINC_Natural_Breast_Cancer_1A52	vsw_ZINC_Natural_Breast_Cancer_1A52-MMGBSA_1-001.maegz
	ZINC000218087948	197922	natural-products.104028	45686.1	45686.1																																			242228	/home/nagmibano/Desktop/Breast_Cancer/vsw_ZINC_Natural_Breast_Cancer_1A52	vsw_ZINC_Natural_Breast_Cancer_1A52-MMGBSA_1-001.maegz
	ZINC000096316347	197923	natural-products.37975	45686.1	45686.1																																			83513	/home/nagmibano/Desktop/Breast_Cancer/vsw_ZINC_Natural_Breast_Cancer_1A52	vsw_ZINC_Natural_Breast_Cancer_1A52-MMGBSA_1-001.maegz
	ZINC000000254482	197924	natural-products.244108	45686.1	45686.1																																			619200	/home/nagmibano/Desktop/Breast_Cancer/vsw_ZINC_Natural_Breast_Cancer_1A52	vsw_ZINC_Natural_Breast_Cancer_1A52-MMGBSA_1-001.maegz
	ZINC000006092732	197925	natural-products.33407	45686.1	45686.1																																			73009	/home/nagmibano/Desktop/Breast_Cancer/vsw_ZINC_Natural_Breast_Cancer_1A52	vsw_ZINC_Natural_Breast_Cancer_1A52-MMGBSA_1-001.maegz
	ZINC000004098844	197926	natural-products.200089	45686.1	45686.1																																			480235	/home/nagmibano/Desktop/Breast_Cancer/vsw_ZINC_Natural_Breast_Cancer_1A52	vsw_ZINC_Natural_Breast_Cancer_1A52-MMGBSA_1-001.maegz
	ZINC000014650849	197927	natural-products.128720	45686.1	45686.1																																			312873	/home/nagmibano/Desktop/Breast_Cancer/vsw_ZINC_Natural_Breast_Cancer_1A52	vsw_ZINC_Natural_Breast_Cancer_1A52-MMGBSA_1-001.maegz
	ZINC000003881975	197928	natural-products.249606	45686.1	45686.1																																			630286	/home/nagmibano/Desktop/Breast_Cancer/vsw_ZINC_Natural_Breast_Cancer_1A52	vsw_ZINC_Natural_Breast_Cancer_1A52-MMGBSA_1-001.maegz
	ZINC000014819583	197929	natural-products.39534	45686.1	45686.1																																			88194	/home/nagmibano/Desktop/Breast_Cancer/vsw_ZINC_Natural_Breast_Cancer_1A52	vsw_ZINC_Natural_Breast_Cancer_1A52-MMGBSA_1-001.maegz
	ZINC000001111366	197930	natural-products.60234	45686.1	45686.1																																			137001	/home/nagmibano/Desktop/Breast_Cancer/vsw_ZINC_Natural_Breast_Cancer_1A52	vsw_ZINC_Natural_Breast_Cancer_1A52-MMGBSA_1-001.maegz
	ZINC000000316134	197931	natural-products.100737	45686.1	45686.1																																			231594	/home/nagmibano/Desktop/Breast_Cancer/vsw_ZINC_Natural_Breast_Cancer_1A52	vsw_ZINC_Natural_Breast_Cancer_1A52-MMGBSA_1-001.maegz
	ZINC000524730016	197932	natural-products.123055	45686.1	45686.1																																			296618	/home/nagmibano/Desktop/Breast_Cancer/vsw_ZINC_Natural_Breast_Cancer_1A52	vsw_ZINC_Natural_Breast_Cancer_1A52-MMGBSA_1-001.maegz
	ZINC000096221451	197933	natural-products.151358	45686.1	45686.1																																			376286	/home/nagmibano/Desktop/Breast_Cancer/vsw_ZINC_Natural_Breast_Cancer_1A52	vsw_ZINC_Natural_Breast_Cancer_1A52-MMGBSA_1-001.maegz
	ZINC000002190054	197934	natural-products.51759	45686.1	45686.1																																			120391	/home/nagmibano/Desktop/Breast_Cancer/vsw_ZINC_Natural_Breast_Cancer_1A52	vsw_ZINC_Natural_Breast_Cancer_1A52-MMGBSA_1-001.maegz
	ZINC000077266702	197935	natural-products.200786	45686.1	45686.1																																			482208	/home/nagmibano/Desktop/Breast_Cancer/vsw_ZINC_Natural_Breast_Cancer_1A52	vsw_ZINC_Natural_Breast_Cancer_1A52-MMGBSA_1-001.maegz
	ZINC000085878868	197936	natural-products.152179	45686.1	45686.1																																			378714	/home/nagmibano/Desktop/Breast_Cancer/vsw_ZINC_Natural_Breast_Cancer_1A52	vsw_ZINC_Natural_Breast_Cancer_1A52-MMGBSA_1-001.maegz
	ZINC000070454155	197937	natural-products.117077	45686.1	45686.1																																			277706	/home/nagmibano/Desktop/Breast_Cancer/vsw_ZINC_Natural_Breast_Cancer_1A52	vsw_ZINC_Natural_Breast_Cancer_1A52-MMGBSA_1-001.maegz
	ZINC000032106796	197938	natural-products.11839	45686.1	45686.1																																			24790	/home/nagmibano/Desktop/Breast_Cancer/vsw_ZINC_Natural_Breast_Cancer_1A52	vsw_ZINC_Natural_Breast_Cancer_1A52-MMGBSA_1-001.maegz
	ZINC000013340662	197939	natural-products.88735	45686.1	45686.1																																			204771	/home/nagmibano/Desktop/Breast_Cancer/vsw_ZINC_Natural_Breast_Cancer_1A52	vsw_ZINC_Natural_Breast_Cancer_1A52-MMGBSA_1-001.maegz
	ZINC000015022933	197940	natural-products.116862	45686.1	45686.1																																			277308	/home/nagmibano/Desktop/Breast_Cancer/vsw_ZINC_Natural_Breast_Cancer_1A52	vsw_ZINC_Natural_Breast_Cancer_1A52-MMGBSA_1-001.maegz
	ZINC000014643756	197941	natural-products.11719	45686.1	45686.1																																			24591	/home/nagmibano/Desktop/Breast_Cancer/vsw_ZINC_Natural_Breast_Cancer_1A52	vsw_ZINC_Natural_Breast_Cancer_1A52-MMGBSA_1-001.maegz
	ZINC000014806962	197942	natural-products.157046	45686.1	45686.1																																			389540	/home/nagmibano/Desktop/Breast_Cancer/vsw_ZINC_Natural_Breast_Cancer_1A52	vsw_ZINC_Natural_Breast_Cancer_1A52-MMGBSA_1-001.maegz
	ZINC000217953526	197943	natural-products.109235	45686.1	45686.1																																			255638	/home/nagmibano/Desktop/Breast_Cancer/vsw_ZINC_Natural_Breast_Cancer_1A52	vsw_ZINC_Natural_Breast_Cancer_1A52-MMGBSA_1-001.maegz
	ZINC000040576475	197944	natural-products.58063	45686.1	45686.1																																			132412	/home/nagmibano/Desktop/Breast_Cancer/vsw_ZINC_Natural_Breast_Cancer_1A52	vsw_ZINC_Natural_Breast_Cancer_1A52-MMGBSA_1-001.maegz
	ZINC000004098688	197945	natural-products.16282	45686.1	45686.1																																			34168	/home/nagmibano/Desktop/Breast_Cancer/vsw_ZINC_Natural_Breast_Cancer_1A52	vsw_ZINC_Natural_Breast_Cancer_1A52-MMGBSA_1-001.maegz
	ZINC000013452213	197946	natural-products.26080	45686.1	45686.1																																			57356	/home/nagmibano/Desktop/Breast_Cancer/vsw_ZINC_Natural_Breast_Cancer_1A52	vsw_ZINC_Natural_Breast_Cancer_1A52-MMGBSA_1-001.maegz
	ZINC000019799425	197947	natural-products.71597	45686.1	45686.1																																			161475	/home/nagmibano/Desktop/Breast_Cancer/vsw_ZINC_Natural_Breast_Cancer_1A52	vsw_ZINC_Natural_Breast_Cancer_1A52-MMGBSA_1-001.maegz
	ZINC000002463869	197948	natural-products.54004	45686.1	45686.1																																			124342	/home/nagmibano/Desktop/Breast_Cancer/vsw_ZINC_Natural_Breast_Cancer_1A52	vsw_ZINC_Natural_Breast_Cancer_1A52-MMGBSA_1-001.maegz
	ZINC000009231975	197949	natural-products.175090	45686.1	45686.1																																			426547	/home/nagmibano/Desktop/Breast_Cancer/vsw_ZINC_Natural_Breast_Cancer_1A52	vsw_ZINC_Natural_Breast_Cancer_1A52-MMGBSA_1-001.maegz
	ZINC000014683005	197950	natural-products.117880	45686.1	45686.1																																			279437	/home/nagmibano/Desktop/Breast_Cancer/vsw_ZINC_Natural_Breast_Cancer_1A52	vsw_ZINC_Natural_Breast_Cancer_1A52-MMGBSA_1-001.maegz
	ZINC000002132637	197951	natural-products.159188	45686.1	45686.1																																			393209	/home/nagmibano/Desktop/Breast_Cancer/vsw_ZINC_Natural_Breast_Cancer_1A52	vsw_ZINC_Natural_Breast_Cancer_1A52-MMGBSA_1-001.maegz
	ZINC000218127881	197952	natural-products.106942	45686.1	45686.1																																			249507	/home/nagmibano/Desktop/Breast_Cancer/vsw_ZINC_Natural_Breast_Cancer_1A52	vsw_ZINC_Natural_Breast_Cancer_1A52-MMGBSA_1-001.maegz
	ZINC000253497593	197953	natural-products.201668	45686.1	45686.1																																			484534	/home/nagmibano/Desktop/Breast_Cancer/vsw_ZINC_Natural_Breast_Cancer_1A52	vsw_ZINC_Natural_Breast_Cancer_1A52-MMGBSA_1-001.maegz
	ZINC000004081584	197954	natural-products.128803	45686.1	45686.1																																			313047	/home/nagmibano/Desktop/Breast_Cancer/vsw_ZINC_Natural_Breast_Cancer_1A52	vsw_ZINC_Natural_Breast_Cancer_1A52-MMGBSA_1-001.maegz
	ZINC000014760781	197955	natural-products.457	45686.1	45686.1																																			747	/home/nagmibano/Desktop/Breast_Cancer/vsw_ZINC_Natural_Breast_Cancer_1A52	vsw_ZINC_Natural_Breast_Cancer_1A52-MMGBSA_1-001.maegz
	ZINC000013327405	197956	natural-products.250469	45686.1	45686.1																																			631951	/home/nagmibano/Desktop/Breast_Cancer/vsw_ZINC_Natural_Breast_Cancer_1A52	vsw_ZINC_Natural_Breast_Cancer_1A52-MMGBSA_1-001.maegz
	ZINC000004082023	197957	natural-products.185678	45686.1	45686.1																																			446363	/home/nagmibano/Desktop/Breast_Cancer/vsw_ZINC_Natural_Breast_Cancer_1A52	vsw_ZINC_Natural_Breast_Cancer_1A52-MMGBSA_1-001.maegz
	ZINC000000174897	197958	natural-products.154910	45686.1	45686.1																																			384946	/home/nagmibano/Desktop/Breast_Cancer/vsw_ZINC_Natural_Breast_Cancer_1A52	vsw_ZINC_Natural_Breast_Cancer_1A52-MMGBSA_1-001.maegz
	ZINC000033847352	197959	natural-products.154460	45686.1	45686.1																																			384264	/home/nagmibano/Desktop/Breast_Cancer/vsw_ZINC_Natural_Breast_Cancer_1A52	vsw_ZINC_Natural_Breast_Cancer_1A52-MMGBSA_1-001.maegz
	ZINC000004260267	197960	natural-products.260777	45686.1	45686.1																																			666936	/home/nagmibano/Desktop/Breast_Cancer/vsw_ZINC_Natural_Breast_Cancer_1A52	vsw_ZINC_Natural_Breast_Cancer_1A52-MMGBSA_1-001.maegz
	ZINC000000529021	197961	natural-products.82054	45686.1	45686.1																																			189046	/home/nagmibano/Desktop/Breast_Cancer/vsw_ZINC_Natural_Breast_Cancer_1A52	vsw_ZINC_Natural_Breast_Cancer_1A52-MMGBSA_1-001.maegz
	ZINC000000091048	197962	natural-products.73071	45686.1	45686.1																																			165706	/home/nagmibano/Desktop/Breast_Cancer/vsw_ZINC_Natural_Breast_Cancer_1A52	vsw_ZINC_Natural_Breast_Cancer_1A52-MMGBSA_1-001.maegz
	ZINC000002117660	197963	natural-products.95025	45686.1	45686.1																																			214670	/home/nagmibano/Desktop/Breast_Cancer/vsw_ZINC_Natural_Breast_Cancer_1A52	vsw_ZINC_Natural_Breast_Cancer_1A52-MMGBSA_1-001.maegz
	ZINC000013452216	197964	natural-products.26072	45686.1	45686.1																																			57342	/home/nagmibano/Desktop/Breast_Cancer/vsw_ZINC_Natural_Breast_Cancer_1A52	vsw_ZINC_Natural_Breast_Cancer_1A52-MMGBSA_1-001.maegz
	ZINC000217872828	197965	natural-products.110357	45686.1	45686.1																																			258230	/home/nagmibano/Desktop/Breast_Cancer/vsw_ZINC_Natural_Breast_Cancer_1A52	vsw_ZINC_Natural_Breast_Cancer_1A52-MMGBSA_1-001.maegz
	ZINC000014639505	197966	natural-products.103605	45686.1	45686.1																																			241172	/home/nagmibano/Desktop/Breast_Cancer/vsw_ZINC_Natural_Breast_Cancer_1A52	vsw_ZINC_Natural_Breast_Cancer_1A52-MMGBSA_1-001.maegz
	ZINC000067897750	197967	natural-products.130987	45686.1	45686.1																																			319140	/home/nagmibano/Desktop/Breast_Cancer/vsw_ZINC_Natural_Breast_Cancer_1A52	vsw_ZINC_Natural_Breast_Cancer_1A52-MMGBSA_1-001.maegz
	ZINC000004026891	197968	natural-products.248284	45686.1	45686.1																																			627623	/home/nagmibano/Desktop/Breast_Cancer/vsw_ZINC_Natural_Breast_Cancer_1A52	vsw_ZINC_Natural_Breast_Cancer_1A52-MMGBSA_1-001.maegz
	ZINC000000117321	197969	natural-products.68734	45686.1	45686.1																																			153373	/home/nagmibano/Desktop/Breast_Cancer/vsw_ZINC_Natural_Breast_Cancer_1A52	vsw_ZINC_Natural_Breast_Cancer_1A52-MMGBSA_1-001.maegz
	ZINC000000322073	197970	natural-products.88650	45686.1	45686.1																																			204633	/home/nagmibano/Desktop/Breast_Cancer/vsw_ZINC_Natural_Breast_Cancer_1A52	vsw_ZINC_Natural_Breast_Cancer_1A52-MMGBSA_1-001.maegz
	ZINC000004731273	197971	natural-products.245396	45686.1	45686.1																																			621447	/home/nagmibano/Desktop/Breast_Cancer/vsw_ZINC_Natural_Breast_Cancer_1A52	vsw_ZINC_Natural_Breast_Cancer_1A52-MMGBSA_1-001.maegz
	ZINC000008490563	197972	natural-products.169944	45686.1	45686.1																																			414662	/home/nagmibano/Desktop/Breast_Cancer/vsw_ZINC_Natural_Breast_Cancer_1A52	vsw_ZINC_Natural_Breast_Cancer_1A52-MMGBSA_1-001.maegz
	ZINC000016040050	197973	natural-products.77800	45686.1	45686.1																																			180328	/home/nagmibano/Desktop/Breast_Cancer/vsw_ZINC_Natural_Breast_Cancer_1A52	vsw_ZINC_Natural_Breast_Cancer_1A52-MMGBSA_1-001.maegz
	ZINC000045928057	197974	natural-products.6682	45686.1	45686.1																																			14182	/home/nagmibano/Desktop/Breast_Cancer/vsw_ZINC_Natural_Breast_Cancer_1A52	vsw_ZINC_Natural_Breast_Cancer_1A52-MMGBSA_1-001.maegz
	ZINC000034400106	197975	natural-products.16969	45686.1	45686.1																																			35694	/home/nagmibano/Desktop/Breast_Cancer/vsw_ZINC_Natural_Breast_Cancer_1A52	vsw_ZINC_Natural_Breast_Cancer_1A52-MMGBSA_1-001.maegz
	ZINC000003894341	197976	natural-products.54126	45686.1	45686.1																																			124542	/home/nagmibano/Desktop/Breast_Cancer/vsw_ZINC_Natural_Breast_Cancer_1A52	vsw_ZINC_Natural_Breast_Cancer_1A52-MMGBSA_1-001.maegz
	ZINC000004743264	197977	natural-products.9800	45686.1	45686.1																																			20113	/home/nagmibano/Desktop/Breast_Cancer/vsw_ZINC_Natural_Breast_Cancer_1A52	vsw_ZINC_Natural_Breast_Cancer_1A52-MMGBSA_1-001.maegz
	ZINC000034827581	197978	natural-products.11824	45686.1	45686.1																																			24773	/home/nagmibano/Desktop/Breast_Cancer/vsw_ZINC_Natural_Breast_Cancer_1A52	vsw_ZINC_Natural_Breast_Cancer_1A52-MMGBSA_1-001.maegz
	ZINC000000052137	197979	natural-products.73750	45686.1	45686.1																																			167977	/home/nagmibano/Desktop/Breast_Cancer/vsw_ZINC_Natural_Breast_Cancer_1A52	vsw_ZINC_Natural_Breast_Cancer_1A52-MMGBSA_1-001.maegz
	ZINC000000608520	197980	natural-products.81971	45686.1	45686.1																																			188930	/home/nagmibano/Desktop/Breast_Cancer/vsw_ZINC_Natural_Breast_Cancer_1A52	vsw_ZINC_Natural_Breast_Cancer_1A52-MMGBSA_1-001.maegz
	ZINC000004237168	197981	natural-products.263007	45686.1	45686.1																																			670884	/home/nagmibano/Desktop/Breast_Cancer/vsw_ZINC_Natural_Breast_Cancer_1A52	vsw_ZINC_Natural_Breast_Cancer_1A52-MMGBSA_1-001.maegz
	ZINC000096114797	197982	natural-products.149641	45686.1	45686.1																																			370592	/home/nagmibano/Desktop/Breast_Cancer/vsw_ZINC_Natural_Breast_Cancer_1A52	vsw_ZINC_Natural_Breast_Cancer_1A52-MMGBSA_1-001.maegz
	ZINC000000362420	197983	natural-products.99739	45686.1	45686.1																																			228615	/home/nagmibano/Desktop/Breast_Cancer/vsw_ZINC_Natural_Breast_Cancer_1A52	vsw_ZINC_Natural_Breast_Cancer_1A52-MMGBSA_1-001.maegz
	ZINC000225431432	197984	natural-products.49796	45686.1	45686.1																																			114048	/home/nagmibano/Desktop/Breast_Cancer/vsw_ZINC_Natural_Breast_Cancer_1A52	vsw_ZINC_Natural_Breast_Cancer_1A52-MMGBSA_1-001.maegz
	ZINC000000846551	197985	natural-products.153814	45686.1	45686.1																																			382983	/home/nagmibano/Desktop/Breast_Cancer/vsw_ZINC_Natural_Breast_Cancer_1A52	vsw_ZINC_Natural_Breast_Cancer_1A52-MMGBSA_1-001.maegz
	ZINC000014719962	197986	natural-products.252202	45686.1	45686.1																																			636122	/home/nagmibano/Desktop/Breast_Cancer/vsw_ZINC_Natural_Breast_Cancer_1A52	vsw_ZINC_Natural_Breast_Cancer_1A52-MMGBSA_1-001.maegz
	ZINC000008510809	197987	natural-products.169987	45686.1	45686.1																																			414749	/home/nagmibano/Desktop/Breast_Cancer/vsw_ZINC_Natural_Breast_Cancer_1A52	vsw_ZINC_Natural_Breast_Cancer_1A52-MMGBSA_1-001.maegz
	ZINC000005529897	197988	natural-products.167119	45686.1	45686.1																																			408871	/home/nagmibano/Desktop/Breast_Cancer/vsw_ZINC_Natural_Breast_Cancer_1A52	vsw_ZINC_Natural_Breast_Cancer_1A52-MMGBSA_1-001.maegz
	ZINC000000451556	197989	natural-products.98898	45686.1	45686.1																																			226247	/home/nagmibano/Desktop/Breast_Cancer/vsw_ZINC_Natural_Breast_Cancer_1A52	vsw_ZINC_Natural_Breast_Cancer_1A52-MMGBSA_1-001.maegz
	ZINC000004236172	197990	natural-products.261388	45686.1	45686.1																																			667963	/home/nagmibano/Desktop/Breast_Cancer/vsw_ZINC_Natural_Breast_Cancer_1A52	vsw_ZINC_Natural_Breast_Cancer_1A52-MMGBSA_1-001.maegz
	ZINC000013400010	197991	natural-products.19686	45686.1	45686.1																																			41215	/home/nagmibano/Desktop/Breast_Cancer/vsw_ZINC_Natural_Breast_Cancer_1A52	vsw_ZINC_Natural_Breast_Cancer_1A52-MMGBSA_1-001.maegz
	ZINC000006634586	197992	natural-products.164379	45686.1	45686.1																																			402748	/home/nagmibano/Desktop/Breast_Cancer/vsw_ZINC_Natural_Breast_Cancer_1A52	vsw_ZINC_Natural_Breast_Cancer_1A52-MMGBSA_1-001.maegz
	ZINC000000451565	197993	natural-products.79647	45686.1	45686.1																																			184501	/home/nagmibano/Desktop/Breast_Cancer/vsw_ZINC_Natural_Breast_Cancer_1A52	vsw_ZINC_Natural_Breast_Cancer_1A52-MMGBSA_1-001.maegz
	ZINC000003644994	197994	natural-products.28436	45686.1	45686.1																																			62872	/home/nagmibano/Desktop/Breast_Cancer/vsw_ZINC_Natural_Breast_Cancer_1A52	vsw_ZINC_Natural_Breast_Cancer_1A52-MMGBSA_1-001.maegz
	ZINC000012377179	197995	natural-products.177060	45686.1	45686.1																																			431193	/home/nagmibano/Desktop/Breast_Cancer/vsw_ZINC_Natural_Breast_Cancer_1A52	vsw_ZINC_Natural_Breast_Cancer_1A52-MMGBSA_1-001.maegz
	ZINC000001459963	197996	natural-products.14215	45686.1	45686.1																																			29626	/home/nagmibano/Desktop/Breast_Cancer/vsw_ZINC_Natural_Breast_Cancer_1A52	vsw_ZINC_Natural_Breast_Cancer_1A52-MMGBSA_1-001.maegz
	ZINC000033832317	197997	natural-products.10629	45686.1	45686.1																																			21763	/home/nagmibano/Desktop/Breast_Cancer/vsw_ZINC_Natural_Breast_Cancer_1A52	vsw_ZINC_Natural_Breast_Cancer_1A52-MMGBSA_1-001.maegz
	ZINC000005730175	197998	natural-products.168870	45686.1	45686.1																																			412215	/home/nagmibano/Desktop/Breast_Cancer/vsw_ZINC_Natural_Breast_Cancer_1A52	vsw_ZINC_Natural_Breast_Cancer_1A52-MMGBSA_1-001.maegz
	ZINC000033832125	197999	natural-products.57072	45686.1	45686.1																																			130474	/home/nagmibano/Desktop/Breast_Cancer/vsw_ZINC_Natural_Breast_Cancer_1A52	vsw_ZINC_Natural_Breast_Cancer_1A52-MMGBSA_1-001.maegz
	ZINC000000900260	198000	natural-products.268843	45686.1	45686.1																																			683386	/home/nagmibano/Desktop/Breast_Cancer/vsw_ZINC_Natural_Breast_Cancer_1A52	vsw_ZINC_Natural_Breast_Cancer_1A52-MMGBSA_1-001.maegz
	ZINC000006403339	198001	natural-products.26644	45686.1	45686.1																																			58828	/home/nagmibano/Desktop/Breast_Cancer/vsw_ZINC_Natural_Breast_Cancer_1A52	vsw_ZINC_Natural_Breast_Cancer_1A52-MMGBSA_1-001.maegz
	ZINC000013341180	198002	natural-products.30706	45686.1	45686.1																																			67400	/home/nagmibano/Desktop/Breast_Cancer/vsw_ZINC_Natural_Breast_Cancer_1A52	vsw_ZINC_Natural_Breast_Cancer_1A52-MMGBSA_1-001.maegz
	ZINC000253396108	198003	natural-products.213963	45686.1	45686.1																																			517217	/home/nagmibano/Desktop/Breast_Cancer/vsw_ZINC_Natural_Breast_Cancer_1A52	vsw_ZINC_Natural_Breast_Cancer_1A52-MMGBSA_1-001.maegz
	ZINC000253390315	198004	natural-products.214277	45686.1	45686.1																																			518165	/home/nagmibano/Desktop/Breast_Cancer/vsw_ZINC_Natural_Breast_Cancer_1A52	vsw_ZINC_Natural_Breast_Cancer_1A52-MMGBSA_1-001.maegz
	ZINC000000518219	198005	natural-products.90243	45686.1	45686.1																																			207150	/home/nagmibano/Desktop/Breast_Cancer/vsw_ZINC_Natural_Breast_Cancer_1A52	vsw_ZINC_Natural_Breast_Cancer_1A52-MMGBSA_1-001.maegz
	ZINC000013459292	198006	natural-products.133312	45686.1	45686.1																																			325350	/home/nagmibano/Desktop/Breast_Cancer/vsw_ZINC_Natural_Breast_Cancer_1A52	vsw_ZINC_Natural_Breast_Cancer_1A52-MMGBSA_1-001.maegz
	ZINC000096295994	198007	natural-products.227968	45686.1	45686.1																																			575478	/home/nagmibano/Desktop/Breast_Cancer/vsw_ZINC_Natural_Breast_Cancer_1A52	vsw_ZINC_Natural_Breast_Cancer_1A52-MMGBSA_1-001.maegz
	ZINC000014814931	198008	natural-products.156859	45686.1	45686.1																																			389211	/home/nagmibano/Desktop/Breast_Cancer/vsw_ZINC_Natural_Breast_Cancer_1A52	vsw_ZINC_Natural_Breast_Cancer_1A52-MMGBSA_1-001.maegz
	ZINC000004044676	198009	natural-products.247447	45686.1	45686.1																																			626029	/home/nagmibano/Desktop/Breast_Cancer/vsw_ZINC_Natural_Breast_Cancer_1A52	vsw_ZINC_Natural_Breast_Cancer_1A52-MMGBSA_1-001.maegz
	ZINC000015956468	198010	natural-products.86512	45686.1	45686.1																																			200252	/home/nagmibano/Desktop/Breast_Cancer/vsw_ZINC_Natural_Breast_Cancer_1A52	vsw_ZINC_Natural_Breast_Cancer_1A52-MMGBSA_1-001.maegz
	ZINC000253505635	198011	natural-products.12386	45686.1	45686.1																																			25796	/home/nagmibano/Desktop/Breast_Cancer/vsw_ZINC_Natural_Breast_Cancer_1A52	vsw_ZINC_Natural_Breast_Cancer_1A52-MMGBSA_1-001.maegz
	ZINC000001059245	198012	natural-products.61455	45686.1	45686.1																																			138796	/home/nagmibano/Desktop/Breast_Cancer/vsw_ZINC_Natural_Breast_Cancer_1A52	vsw_ZINC_Natural_Breast_Cancer_1A52-MMGBSA_1-001.maegz
	ZINC000218113686	198013	natural-products.107674	45686.1	45686.1																																			251745	/home/nagmibano/Desktop/Breast_Cancer/vsw_ZINC_Natural_Breast_Cancer_1A52	vsw_ZINC_Natural_Breast_Cancer_1A52-MMGBSA_1-001.maegz
	ZINC000033833439	198014	natural-products.133456	45686.1	45686.1																																			325712	/home/nagmibano/Desktop/Breast_Cancer/vsw_ZINC_Natural_Breast_Cancer_1A52	vsw_ZINC_Natural_Breast_Cancer_1A52-MMGBSA_1-001.maegz
	ZINC000034464652	198015	natural-products.11821	45686.1	45686.1																																			24770	/home/nagmibano/Desktop/Breast_Cancer/vsw_ZINC_Natural_Breast_Cancer_1A52	vsw_ZINC_Natural_Breast_Cancer_1A52-MMGBSA_1-001.maegz
	ZINC000000049236	198016	natural-products.102775	45686.1	45686.1																																			238029	/home/nagmibano/Desktop/Breast_Cancer/vsw_ZINC_Natural_Breast_Cancer_1A52	vsw_ZINC_Natural_Breast_Cancer_1A52-MMGBSA_1-001.maegz
	ZINC000000112014	198017	natural-products.84419	45686.1	45686.1																																			194323	/home/nagmibano/Desktop/Breast_Cancer/vsw_ZINC_Natural_Breast_Cancer_1A52	vsw_ZINC_Natural_Breast_Cancer_1A52-MMGBSA_1-001.maegz
	ZINC000000056957	198018	natural-products.61738	45686.1	45686.1																																			139391	/home/nagmibano/Desktop/Breast_Cancer/vsw_ZINC_Natural_Breast_Cancer_1A52	vsw_ZINC_Natural_Breast_Cancer_1A52-MMGBSA_1-001.maegz
	ZINC000004045114	198019	natural-products.180103	45686.1	45686.1																																			437102	/home/nagmibano/Desktop/Breast_Cancer/vsw_ZINC_Natural_Breast_Cancer_1A52	vsw_ZINC_Natural_Breast_Cancer_1A52-MMGBSA_1-001.maegz
	ZINC000045496067	198020	natural-products.267522	45686.1	45686.1																																			680724	/home/nagmibano/Desktop/Breast_Cancer/vsw_ZINC_Natural_Breast_Cancer_1A52	vsw_ZINC_Natural_Breast_Cancer_1A52-MMGBSA_1-001.maegz
	ZINC000038549899	198021	natural-products.59099	45686.1	45686.1																																			134973	/home/nagmibano/Desktop/Breast_Cancer/vsw_ZINC_Natural_Breast_Cancer_1A52	vsw_ZINC_Natural_Breast_Cancer_1A52-MMGBSA_1-001.maegz
	ZINC000004045116	198022	natural-products.180261	45686.1	45686.1																																			437309	/home/nagmibano/Desktop/Breast_Cancer/vsw_ZINC_Natural_Breast_Cancer_1A52	vsw_ZINC_Natural_Breast_Cancer_1A52-MMGBSA_1-001.maegz
	ZINC000004027049	198023	natural-products.51944	45686.1	45686.1																																			120701	/home/nagmibano/Desktop/Breast_Cancer/vsw_ZINC_Natural_Breast_Cancer_1A52	vsw_ZINC_Natural_Breast_Cancer_1A52-MMGBSA_1-001.maegz
	ZINC000014806585	198024	natural-products.107197	45686.1	45686.1																																			250119	/home/nagmibano/Desktop/Breast_Cancer/vsw_ZINC_Natural_Breast_Cancer_1A52	vsw_ZINC_Natural_Breast_Cancer_1A52-MMGBSA_1-001.maegz
	ZINC000000014168	198025	natural-products.16135	45686.1	45686.1																																			33874	/home/nagmibano/Desktop/Breast_Cancer/vsw_ZINC_Natural_Breast_Cancer_1A52	vsw_ZINC_Natural_Breast_Cancer_1A52-MMGBSA_1-001.maegz
	ZINC000004029907	198026	natural-products.184711	45686.1	45686.1																																			444600	/home/nagmibano/Desktop/Breast_Cancer/vsw_ZINC_Natural_Breast_Cancer_1A52	vsw_ZINC_Natural_Breast_Cancer_1A52-MMGBSA_1-001.maegz
	ZINC000005357492	198027	natural-products.18397	45686.1	45686.1																																			38742	/home/nagmibano/Desktop/Breast_Cancer/vsw_ZINC_Natural_Breast_Cancer_1A52	vsw_ZINC_Natural_Breast_Cancer_1A52-MMGBSA_1-001.maegz
	ZINC000824596479	198028	natural-products.38924	45686.1	45686.1																																			86554	/home/nagmibano/Desktop/Breast_Cancer/vsw_ZINC_Natural_Breast_Cancer_1A52	vsw_ZINC_Natural_Breast_Cancer_1A52-MMGBSA_1-001.maegz
	ZINC000000518588	198029	natural-products.75383	45686.1	45686.1																																			173067	/home/nagmibano/Desktop/Breast_Cancer/vsw_ZINC_Natural_Breast_Cancer_1A52	vsw_ZINC_Natural_Breast_Cancer_1A52-MMGBSA_1-001.maegz
	ZINC000079191112	198030	natural-products.195475	45686.1	45686.1																																			468372	/home/nagmibano/Desktop/Breast_Cancer/vsw_ZINC_Natural_Breast_Cancer_1A52	vsw_ZINC_Natural_Breast_Cancer_1A52-MMGBSA_1-001.maegz
	ZINC000004082021	198031	natural-products.185595	45686.1	45686.1																																			446201	/home/nagmibano/Desktop/Breast_Cancer/vsw_ZINC_Natural_Breast_Cancer_1A52	vsw_ZINC_Natural_Breast_Cancer_1A52-MMGBSA_1-001.maegz
	ZINC000004089669	198032	natural-products.182550	45686.1	45686.1																																			441126	/home/nagmibano/Desktop/Breast_Cancer/vsw_ZINC_Natural_Breast_Cancer_1A52	vsw_ZINC_Natural_Breast_Cancer_1A52-MMGBSA_1-001.maegz
	ZINC000003914680	198033	natural-products.64176	45686.1	45686.1																																			144087	/home/nagmibano/Desktop/Breast_Cancer/vsw_ZINC_Natural_Breast_Cancer_1A52	vsw_ZINC_Natural_Breast_Cancer_1A52-MMGBSA_1-001.maegz
	ZINC000019735183	198034	natural-products.99237	45686.1	45686.1																																			227346	/home/nagmibano/Desktop/Breast_Cancer/vsw_ZINC_Natural_Breast_Cancer_1A52	vsw_ZINC_Natural_Breast_Cancer_1A52-MMGBSA_1-001.maegz
	ZINC000083931637	198035	natural-products.137234	45686.1	45686.1																																			334311	/home/nagmibano/Desktop/Breast_Cancer/vsw_ZINC_Natural_Breast_Cancer_1A52	vsw_ZINC_Natural_Breast_Cancer_1A52-MMGBSA_1-001.maegz
	ZINC000000491042	198036	natural-products.75932	45686.1	45686.1																																			174672	/home/nagmibano/Desktop/Breast_Cancer/vsw_ZINC_Natural_Breast_Cancer_1A52	vsw_ZINC_Natural_Breast_Cancer_1A52-MMGBSA_1-001.maegz
	ZINC000001307269	198037	natural-products.58898	45686.1	45686.1																																			134534	/home/nagmibano/Desktop/Breast_Cancer/vsw_ZINC_Natural_Breast_Cancer_1A52	vsw_ZINC_Natural_Breast_Cancer_1A52-MMGBSA_1-001.maegz
	ZINC000085543649	198038	natural-products.34111	45686.1	45686.1																																			74708	/home/nagmibano/Desktop/Breast_Cancer/vsw_ZINC_Natural_Breast_Cancer_1A52	vsw_ZINC_Natural_Breast_Cancer_1A52-MMGBSA_1-001.maegz
	ZINC000040913947	198039	natural-products.21180	45686.1	45686.1																																			44282	/home/nagmibano/Desktop/Breast_Cancer/vsw_ZINC_Natural_Breast_Cancer_1A52	vsw_ZINC_Natural_Breast_Cancer_1A52-MMGBSA_1-001.maegz
	ZINC000004104933	198040	natural-products.31482	45686.1	45686.1																																			68871	/home/nagmibano/Desktop/Breast_Cancer/vsw_ZINC_Natural_Breast_Cancer_1A52	vsw_ZINC_Natural_Breast_Cancer_1A52-MMGBSA_1-001.maegz
	ZINC000225435046	198041	natural-products.49682	45686.1	45686.1																																			113793	/home/nagmibano/Desktop/Breast_Cancer/vsw_ZINC_Natural_Breast_Cancer_1A52	vsw_ZINC_Natural_Breast_Cancer_1A52-MMGBSA_1-001.maegz
	ZINC000006093906	198042	natural-products.226906	45686.1	45686.1																																			571126	/home/nagmibano/Desktop/Breast_Cancer/vsw_ZINC_Natural_Breast_Cancer_1A52	vsw_ZINC_Natural_Breast_Cancer_1A52-MMGBSA_1-001.maegz
	ZINC000010255620	198043	natural-products.174624	45686.1	45686.1																																			425724	/home/nagmibano/Desktop/Breast_Cancer/vsw_ZINC_Natural_Breast_Cancer_1A52	vsw_ZINC_Natural_Breast_Cancer_1A52-MMGBSA_1-001.maegz
	ZINC000524729685	198044	natural-products.123807	45686.1	45686.1																																			299398	/home/nagmibano/Desktop/Breast_Cancer/vsw_ZINC_Natural_Breast_Cancer_1A52	vsw_ZINC_Natural_Breast_Cancer_1A52-MMGBSA_1-001.maegz
	ZINC000016028742	198045	natural-products.241953	45686.1	45686.1																																			614622	/home/nagmibano/Desktop/Breast_Cancer/vsw_ZINC_Natural_Breast_Cancer_1A52	vsw_ZINC_Natural_Breast_Cancer_1A52-MMGBSA_1-001.maegz
	ZINC000001872259	198046	natural-products.226328	45686.1	45686.1																																			569988	/home/nagmibano/Desktop/Breast_Cancer/vsw_ZINC_Natural_Breast_Cancer_1A52	vsw_ZINC_Natural_Breast_Cancer_1A52-MMGBSA_1-001.maegz
	ZINC000008602992	198047	natural-products.23226	45686.1	45686.1																																			49064	/home/nagmibano/Desktop/Breast_Cancer/vsw_ZINC_Natural_Breast_Cancer_1A52	vsw_ZINC_Natural_Breast_Cancer_1A52-MMGBSA_1-001.maegz
	ZINC000013311580	198048	natural-products.153878	45686.1	45686.1																																			383078	/home/nagmibano/Desktop/Breast_Cancer/vsw_ZINC_Natural_Breast_Cancer_1A52	vsw_ZINC_Natural_Breast_Cancer_1A52-MMGBSA_1-001.maegz
	ZINC000036374415	198049	natural-products.216671	45686.1	45686.1																																			529372	/home/nagmibano/Desktop/Breast_Cancer/vsw_ZINC_Natural_Breast_Cancer_1A52	vsw_ZINC_Natural_Breast_Cancer_1A52-MMGBSA_1-001.maegz
	ZINC000095910525	198050	natural-products.38218	45686.1	45686.1																																			83860	/home/nagmibano/Desktop/Breast_Cancer/vsw_ZINC_Natural_Breast_Cancer_1A52	vsw_ZINC_Natural_Breast_Cancer_1A52-MMGBSA_1-001.maegz
	ZINC000002135258	198051	natural-products.158783	45686.1	45686.1																																			392550	/home/nagmibano/Desktop/Breast_Cancer/vsw_ZINC_Natural_Breast_Cancer_1A52	vsw_ZINC_Natural_Breast_Cancer_1A52-MMGBSA_1-001.maegz
	ZINC000004027037	198052	natural-products.64775	45686.1	45686.1																																			145029	/home/nagmibano/Desktop/Breast_Cancer/vsw_ZINC_Natural_Breast_Cancer_1A52	vsw_ZINC_Natural_Breast_Cancer_1A52-MMGBSA_1-001.maegz
	ZINC000004098002	198053	natural-products.179899	45686.1	45686.1																																			436815	/home/nagmibano/Desktop/Breast_Cancer/vsw_ZINC_Natural_Breast_Cancer_1A52	vsw_ZINC_Natural_Breast_Cancer_1A52-MMGBSA_1-001.maegz
	ZINC000000174662	198054	natural-products.100242	45686.1	45686.1																																			229804	/home/nagmibano/Desktop/Breast_Cancer/vsw_ZINC_Natural_Breast_Cancer_1A52	vsw_ZINC_Natural_Breast_Cancer_1A52-MMGBSA_1-001.maegz
	ZINC000135815404	198055	natural-products.109844	45686.1	45686.1																																			257069	/home/nagmibano/Desktop/Breast_Cancer/vsw_ZINC_Natural_Breast_Cancer_1A52	vsw_ZINC_Natural_Breast_Cancer_1A52-MMGBSA_1-001.maegz
	ZINC000225434522	198056	natural-products.42673	45686.1	45686.1																																			95935	/home/nagmibano/Desktop/Breast_Cancer/vsw_ZINC_Natural_Breast_Cancer_1A52	vsw_ZINC_Natural_Breast_Cancer_1A52-MMGBSA_1-001.maegz
	ZINC000000057657	198057	natural-products.226343	45686.1	45686.1																																			570010	/home/nagmibano/Desktop/Breast_Cancer/vsw_ZINC_Natural_Breast_Cancer_1A52	vsw_ZINC_Natural_Breast_Cancer_1A52-MMGBSA_1-001.maegz
	ZINC000000519492	198058	natural-products.89891	45686.1	45686.1																																			206630	/home/nagmibano/Desktop/Breast_Cancer/vsw_ZINC_Natural_Breast_Cancer_1A52	vsw_ZINC_Natural_Breast_Cancer_1A52-MMGBSA_1-001.maegz
	ZINC000000525757	198059	natural-products.102297	45686.1	45686.1																																			236731	/home/nagmibano/Desktop/Breast_Cancer/vsw_ZINC_Natural_Breast_Cancer_1A52	vsw_ZINC_Natural_Breast_Cancer_1A52-MMGBSA_1-001.maegz
	ZINC000000264431	198060	natural-products.31171	45686.1	45686.1																																			68151	/home/nagmibano/Desktop/Breast_Cancer/vsw_ZINC_Natural_Breast_Cancer_1A52	vsw_ZINC_Natural_Breast_Cancer_1A52-MMGBSA_1-001.maegz
	ZINC000013462391	198061	natural-products.29674	45686.1	45686.1																																			65493	/home/nagmibano/Desktop/Breast_Cancer/vsw_ZINC_Natural_Breast_Cancer_1A52	vsw_ZINC_Natural_Breast_Cancer_1A52-MMGBSA_1-001.maegz
	ZINC000826838231	198062	natural-products.24693	45686.1	45686.1																																			53116	/home/nagmibano/Desktop/Breast_Cancer/vsw_ZINC_Natural_Breast_Cancer_1A52	vsw_ZINC_Natural_Breast_Cancer_1A52-MMGBSA_1-001.maegz
	ZINC000049601398	198063	natural-products.41409	45686.1	45686.1																																			92517	/home/nagmibano/Desktop/Breast_Cancer/vsw_ZINC_Natural_Breast_Cancer_1A52	vsw_ZINC_Natural_Breast_Cancer_1A52-MMGBSA_1-001.maegz
	ZINC000013322117	198064	natural-products.234601	45686.1	45686.1																																			597857	/home/nagmibano/Desktop/Breast_Cancer/vsw_ZINC_Natural_Breast_Cancer_1A52	vsw_ZINC_Natural_Breast_Cancer_1A52-MMGBSA_1-001.maegz
	ZINC000085875035	198065	natural-products.152019	45686.1	45686.1																																			378389	/home/nagmibano/Desktop/Breast_Cancer/vsw_ZINC_Natural_Breast_Cancer_1A52	vsw_ZINC_Natural_Breast_Cancer_1A52-MMGBSA_1-001.maegz
	ZINC000225458014	198066	natural-products.51282	45686.1	45686.1																																			119250	/home/nagmibano/Desktop/Breast_Cancer/vsw_ZINC_Natural_Breast_Cancer_1A52	vsw_ZINC_Natural_Breast_Cancer_1A52-MMGBSA_1-001.maegz
	ZINC000002123321	198067	natural-products.93727	45686.1	45686.1																																			212920	/home/nagmibano/Desktop/Breast_Cancer/vsw_ZINC_Natural_Breast_Cancer_1A52	vsw_ZINC_Natural_Breast_Cancer_1A52-MMGBSA_1-001.maegz
	ZINC000000116738	198068	natural-products.96309	45686.1	45686.1																																			218725	/home/nagmibano/Desktop/Breast_Cancer/vsw_ZINC_Natural_Breast_Cancer_1A52	vsw_ZINC_Natural_Breast_Cancer_1A52-MMGBSA_1-001.maegz
	ZINC000000240173	198069	natural-products.248604	45686.1	45686.1																																			628503	/home/nagmibano/Desktop/Breast_Cancer/vsw_ZINC_Natural_Breast_Cancer_1A52	vsw_ZINC_Natural_Breast_Cancer_1A52-MMGBSA_1-001.maegz
	ZINC000005496448	198070	natural-products.23559	45686.1	45686.1																																			49870	/home/nagmibano/Desktop/Breast_Cancer/vsw_ZINC_Natural_Breast_Cancer_1A52	vsw_ZINC_Natural_Breast_Cancer_1A52-MMGBSA_1-001.maegz
	ZINC000252463733	198071	natural-products.231624	45686.1	45686.1																																			589705	/home/nagmibano/Desktop/Breast_Cancer/vsw_ZINC_Natural_Breast_Cancer_1A52	vsw_ZINC_Natural_Breast_Cancer_1A52-MMGBSA_1-001.maegz
	ZINC000006484604	198072	natural-products.14352	45686.1	45686.1																																			29917	/home/nagmibano/Desktop/Breast_Cancer/vsw_ZINC_Natural_Breast_Cancer_1A52	vsw_ZINC_Natural_Breast_Cancer_1A52-MMGBSA_1-001.maegz
	ZINC000524730774	198073	natural-products.123520	45686.1	45686.1																																			298342	/home/nagmibano/Desktop/Breast_Cancer/vsw_ZINC_Natural_Breast_Cancer_1A52	vsw_ZINC_Natural_Breast_Cancer_1A52-MMGBSA_1-001.maegz
	ZINC000006624539	198074	natural-products.164590	45686.1	45686.1																																			403180	/home/nagmibano/Desktop/Breast_Cancer/vsw_ZINC_Natural_Breast_Cancer_1A52	vsw_ZINC_Natural_Breast_Cancer_1A52-MMGBSA_1-001.maegz
	ZINC000035533495	198075	natural-products.56058	45686.1	45686.1																																			128049	/home/nagmibano/Desktop/Breast_Cancer/vsw_ZINC_Natural_Breast_Cancer_1A52	vsw_ZINC_Natural_Breast_Cancer_1A52-MMGBSA_1-001.maegz
	ZINC000004061738	198076	natural-products.183710	45686.1	45686.1																																			443050	/home/nagmibano/Desktop/Breast_Cancer/vsw_ZINC_Natural_Breast_Cancer_1A52	vsw_ZINC_Natural_Breast_Cancer_1A52-MMGBSA_1-001.maegz
	ZINC000005997152	198077	natural-products.169071	45686.1	45686.1																																			412673	/home/nagmibano/Desktop/Breast_Cancer/vsw_ZINC_Natural_Breast_Cancer_1A52	vsw_ZINC_Natural_Breast_Cancer_1A52-MMGBSA_1-001.maegz
	ZINC000253393404	198078	natural-products.29353	45686.1	45686.1																																			64863	/home/nagmibano/Desktop/Breast_Cancer/vsw_ZINC_Natural_Breast_Cancer_1A52	vsw_ZINC_Natural_Breast_Cancer_1A52-MMGBSA_1-001.maegz
	ZINC000006258368	198079	natural-products.162908	45686.1	45686.1																																			399857	/home/nagmibano/Desktop/Breast_Cancer/vsw_ZINC_Natural_Breast_Cancer_1A52	vsw_ZINC_Natural_Breast_Cancer_1A52-MMGBSA_1-001.maegz
	ZINC000016030544	198080	natural-products.246669	45686.1	45686.1																																			624150	/home/nagmibano/Desktop/Breast_Cancer/vsw_ZINC_Natural_Breast_Cancer_1A52	vsw_ZINC_Natural_Breast_Cancer_1A52-MMGBSA_1-001.maegz
	ZINC000006041767	198081	natural-products.20220	45686.1	45686.1																																			42235	/home/nagmibano/Desktop/Breast_Cancer/vsw_ZINC_Natural_Breast_Cancer_1A52	vsw_ZINC_Natural_Breast_Cancer_1A52-MMGBSA_1-001.maegz
	ZINC000000443386	198082	natural-products.30979	45686.1	45686.1																																			67843	/home/nagmibano/Desktop/Breast_Cancer/vsw_ZINC_Natural_Breast_Cancer_1A52	vsw_ZINC_Natural_Breast_Cancer_1A52-MMGBSA_1-001.maegz
	ZINC000004777668	198083	natural-products.179810	45686.1	45686.1																																			436678	/home/nagmibano/Desktop/Breast_Cancer/vsw_ZINC_Natural_Breast_Cancer_1A52	vsw_ZINC_Natural_Breast_Cancer_1A52-MMGBSA_1-001.maegz
	ZINC000067897581	198084	natural-products.132887	45686.1	45686.1																																			324482	/home/nagmibano/Desktop/Breast_Cancer/vsw_ZINC_Natural_Breast_Cancer_1A52	vsw_ZINC_Natural_Breast_Cancer_1A52-MMGBSA_1-001.maegz
	ZINC000032124340	198085	natural-products.96534	45686.1	45686.1																																			219695	/home/nagmibano/Desktop/Breast_Cancer/vsw_ZINC_Natural_Breast_Cancer_1A52	vsw_ZINC_Natural_Breast_Cancer_1A52-MMGBSA_1-001.maegz
	ZINC000002125393	198086	natural-products.160312	45686.1	45686.1																																			395074	/home/nagmibano/Desktop/Breast_Cancer/vsw_ZINC_Natural_Breast_Cancer_1A52	vsw_ZINC_Natural_Breast_Cancer_1A52-MMGBSA_1-001.maegz
	ZINC000217750646	198087	natural-products.109321	45686.1	45686.1																																			255846	/home/nagmibano/Desktop/Breast_Cancer/vsw_ZINC_Natural_Breast_Cancer_1A52	vsw_ZINC_Natural_Breast_Cancer_1A52-MMGBSA_1-001.maegz
	ZINC000014817716	198088	natural-products.35907	45686.1	45686.1																																			78982	/home/nagmibano/Desktop/Breast_Cancer/vsw_ZINC_Natural_Breast_Cancer_1A52	vsw_ZINC_Natural_Breast_Cancer_1A52-MMGBSA_1-001.maegz
	ZINC000000608568	198089	natural-products.89383	45686.1	45686.1																																			205738	/home/nagmibano/Desktop/Breast_Cancer/vsw_ZINC_Natural_Breast_Cancer_1A52	vsw_ZINC_Natural_Breast_Cancer_1A52-MMGBSA_1-001.maegz
	ZINC000225438818	198090	natural-products.42695	45686.1	45686.1																																			95964	/home/nagmibano/Desktop/Breast_Cancer/vsw_ZINC_Natural_Breast_Cancer_1A52	vsw_ZINC_Natural_Breast_Cancer_1A52-MMGBSA_1-001.maegz
	ZINC000075550849	198091	natural-products.6540	45686.1	45686.1																																			13894	/home/nagmibano/Desktop/Breast_Cancer/vsw_ZINC_Natural_Breast_Cancer_1A52	vsw_ZINC_Natural_Breast_Cancer_1A52-MMGBSA_1-001.maegz
	ZINC000000162733	198092	natural-products.117755	45686.1	45686.1																																			279157	/home/nagmibano/Desktop/Breast_Cancer/vsw_ZINC_Natural_Breast_Cancer_1A52	vsw_ZINC_Natural_Breast_Cancer_1A52-MMGBSA_1-001.maegz
	ZINC000013688865	198093	natural-products.88055	45686.1	45686.1																																			203312	/home/nagmibano/Desktop/Breast_Cancer/vsw_ZINC_Natural_Breast_Cancer_1A52	vsw_ZINC_Natural_Breast_Cancer_1A52-MMGBSA_1-001.maegz
	ZINC000299817542	198094	natural-products.111657	45686.1	45686.1																																			262337	/home/nagmibano/Desktop/Breast_Cancer/vsw_ZINC_Natural_Breast_Cancer_1A52	vsw_ZINC_Natural_Breast_Cancer_1A52-MMGBSA_1-001.maegz
	ZINC000006475098	198095	natural-products.162465	45686.1	45686.1																																			398729	/home/nagmibano/Desktop/Breast_Cancer/vsw_ZINC_Natural_Breast_Cancer_1A52	vsw_ZINC_Natural_Breast_Cancer_1A52-MMGBSA_1-001.maegz
	ZINC000005375843	198096	natural-products.167652	45686.1	45686.1																																			409919	/home/nagmibano/Desktop/Breast_Cancer/vsw_ZINC_Natural_Breast_Cancer_1A52	vsw_ZINC_Natural_Breast_Cancer_1A52-MMGBSA_1-001.maegz
	ZINC000040309647	198097	natural-products.156029	45686.1	45686.1																																			387372	/home/nagmibano/Desktop/Breast_Cancer/vsw_ZINC_Natural_Breast_Cancer_1A52	vsw_ZINC_Natural_Breast_Cancer_1A52-MMGBSA_1-001.maegz
	ZINC000089362333	198098	natural-products.149600	45686.1	45686.1																																			370510	/home/nagmibano/Desktop/Breast_Cancer/vsw_ZINC_Natural_Breast_Cancer_1A52	vsw_ZINC_Natural_Breast_Cancer_1A52-MMGBSA_1-001.maegz
	ZINC000002326703	198099	natural-products.55303	45686.1	45686.1																																			126375	/home/nagmibano/Desktop/Breast_Cancer/vsw_ZINC_Natural_Breast_Cancer_1A52	vsw_ZINC_Natural_Breast_Cancer_1A52-MMGBSA_1-001.maegz
	ZINC000095909239	198100	natural-products.14450	45686.1	45686.1																																			30112	/home/nagmibano/Desktop/Breast_Cancer/vsw_ZINC_Natural_Breast_Cancer_1A52	vsw_ZINC_Natural_Breast_Cancer_1A52-MMGBSA_1-001.maegz
	ZINC000253406889	198101	natural-products.214583	45686.1	45686.1																																			519283	/home/nagmibano/Desktop/Breast_Cancer/vsw_ZINC_Natural_Breast_Cancer_1A52	vsw_ZINC_Natural_Breast_Cancer_1A52-MMGBSA_1-001.maegz
	ZINC000169304219	198102	natural-products.3778	45686.1	45686.1																																			7689	/home/nagmibano/Desktop/Breast_Cancer/vsw_ZINC_Natural_Breast_Cancer_1A52	vsw_ZINC_Natural_Breast_Cancer_1A52-MMGBSA_1-001.maegz
	ZINC000096114031	198103	natural-products.145934	45686.1	45686.1																																			359635	/home/nagmibano/Desktop/Breast_Cancer/vsw_ZINC_Natural_Breast_Cancer_1A52	vsw_ZINC_Natural_Breast_Cancer_1A52-MMGBSA_1-001.maegz
	ZINC000210762986	198104	natural-products.1446	45686.1	45686.1																																			3246	/home/nagmibano/Desktop/Breast_Cancer/vsw_ZINC_Natural_Breast_Cancer_1A52	vsw_ZINC_Natural_Breast_Cancer_1A52-MMGBSA_1-001.maegz
	ZINC000031169290	198105	natural-products.212542	45686.1	45686.1																																			513532	/home/nagmibano/Desktop/Breast_Cancer/vsw_ZINC_Natural_Breast_Cancer_1A52	vsw_ZINC_Natural_Breast_Cancer_1A52-MMGBSA_1-001.maegz
	ZINC000014650670	198106	natural-products.20312	45686.1	45686.1																																			42419	/home/nagmibano/Desktop/Breast_Cancer/vsw_ZINC_Natural_Breast_Cancer_1A52	vsw_ZINC_Natural_Breast_Cancer_1A52-MMGBSA_1-001.maegz
	ZINC000015906112	198107	natural-products.79385	45686.1	45686.1																																			184017	/home/nagmibano/Desktop/Breast_Cancer/vsw_ZINC_Natural_Breast_Cancer_1A52	vsw_ZINC_Natural_Breast_Cancer_1A52-MMGBSA_1-001.maegz
	ZINC000004086547	198108	natural-products.182979	45686.1	45686.1																																			441848	/home/nagmibano/Desktop/Breast_Cancer/vsw_ZINC_Natural_Breast_Cancer_1A52	vsw_ZINC_Natural_Breast_Cancer_1A52-MMGBSA_1-001.maegz
	ZINC000004136393	198109	natural-products.182109	45686.1	45686.1																																			440381	/home/nagmibano/Desktop/Breast_Cancer/vsw_ZINC_Natural_Breast_Cancer_1A52	vsw_ZINC_Natural_Breast_Cancer_1A52-MMGBSA_1-001.maegz
	ZINC000015063125	198110	natural-products.32113	45686.1	45686.1																																			69972	/home/nagmibano/Desktop/Breast_Cancer/vsw_ZINC_Natural_Breast_Cancer_1A52	vsw_ZINC_Natural_Breast_Cancer_1A52-MMGBSA_1-001.maegz
	ZINC000008300287	198111	natural-products.252683	45686.1	45686.1																																			637113	/home/nagmibano/Desktop/Breast_Cancer/vsw_ZINC_Natural_Breast_Cancer_1A52	vsw_ZINC_Natural_Breast_Cancer_1A52-MMGBSA_1-001.maegz
	ZINC000248342186	198112	natural-products.227471	45686.1	45686.1																																			572660	/home/nagmibano/Desktop/Breast_Cancer/vsw_ZINC_Natural_Breast_Cancer_1A52	vsw_ZINC_Natural_Breast_Cancer_1A52-MMGBSA_1-001.maegz
	ZINC000014779880	198113	natural-products.117942	45686.1	45686.1																																			279563	/home/nagmibano/Desktop/Breast_Cancer/vsw_ZINC_Natural_Breast_Cancer_1A52	vsw_ZINC_Natural_Breast_Cancer_1A52-MMGBSA_1-001.maegz
	ZINC000014759061	198114	natural-products.118546	45686.1	45686.1																																			280528	/home/nagmibano/Desktop/Breast_Cancer/vsw_ZINC_Natural_Breast_Cancer_1A52	vsw_ZINC_Natural_Breast_Cancer_1A52-MMGBSA_1-001.maegz
	ZINC000006092939	198115	natural-products.20425	45686.1	45686.1																																			42679	/home/nagmibano/Desktop/Breast_Cancer/vsw_ZINC_Natural_Breast_Cancer_1A52	vsw_ZINC_Natural_Breast_Cancer_1A52-MMGBSA_1-001.maegz
	ZINC000004064007	198116	natural-products.182616	45686.1	45686.1																																			441236	/home/nagmibano/Desktop/Breast_Cancer/vsw_ZINC_Natural_Breast_Cancer_1A52	vsw_ZINC_Natural_Breast_Cancer_1A52-MMGBSA_1-001.maegz
	ZINC000079192495	198117	natural-products.135083	45686.1	45686.1																																			329440	/home/nagmibano/Desktop/Breast_Cancer/vsw_ZINC_Natural_Breast_Cancer_1A52	vsw_ZINC_Natural_Breast_Cancer_1A52-MMGBSA_1-001.maegz
	ZINC000001097260	198118	natural-products.10179	45686.1	45686.1																																			20781	/home/nagmibano/Desktop/Breast_Cancer/vsw_ZINC_Natural_Breast_Cancer_1A52	vsw_ZINC_Natural_Breast_Cancer_1A52-MMGBSA_1-001.maegz
	ZINC000008733261	198119	natural-products.161920	45686.1	45686.1																																			397510	/home/nagmibano/Desktop/Breast_Cancer/vsw_ZINC_Natural_Breast_Cancer_1A52	vsw_ZINC_Natural_Breast_Cancer_1A52-MMGBSA_1-001.maegz
	ZINC000013118241	198120	natural-products.117636	45686.1	45686.1																																			278795	/home/nagmibano/Desktop/Breast_Cancer/vsw_ZINC_Natural_Breast_Cancer_1A52	vsw_ZINC_Natural_Breast_Cancer_1A52-MMGBSA_1-001.maegz
	ZINC000014775169	198121	natural-products.117899	45686.1	45686.1																																			279480	/home/nagmibano/Desktop/Breast_Cancer/vsw_ZINC_Natural_Breast_Cancer_1A52	vsw_ZINC_Natural_Breast_Cancer_1A52-MMGBSA_1-001.maegz
	ZINC000000489146	198122	natural-products.69384	45686.1	45686.1																																			155608	/home/nagmibano/Desktop/Breast_Cancer/vsw_ZINC_Natural_Breast_Cancer_1A52	vsw_ZINC_Natural_Breast_Cancer_1A52-MMGBSA_1-001.maegz
	ZINC000003869607	198123	natural-products.261976	45686.1	45686.1																																			668837	/home/nagmibano/Desktop/Breast_Cancer/vsw_ZINC_Natural_Breast_Cancer_1A52	vsw_ZINC_Natural_Breast_Cancer_1A52-MMGBSA_1-001.maegz
	ZINC000006095504	198124	natural-products.234203	45686.1	45686.1																																			596908	/home/nagmibano/Desktop/Breast_Cancer/vsw_ZINC_Natural_Breast_Cancer_1A52	vsw_ZINC_Natural_Breast_Cancer_1A52-MMGBSA_1-001.maegz
	ZINC000014592872	198125	natural-products.117960	45686.1	45686.1																																			279594	/home/nagmibano/Desktop/Breast_Cancer/vsw_ZINC_Natural_Breast_Cancer_1A52	vsw_ZINC_Natural_Breast_Cancer_1A52-MMGBSA_1-001.maegz
	ZINC000004026890	198126	natural-products.240202	45686.1	45686.1																																			610980	/home/nagmibano/Desktop/Breast_Cancer/vsw_ZINC_Natural_Breast_Cancer_1A52	vsw_ZINC_Natural_Breast_Cancer_1A52-MMGBSA_1-001.maegz
	ZINC000002090230	198127	natural-products.62183	45686.1	45686.1																																			140325	/home/nagmibano/Desktop/Breast_Cancer/vsw_ZINC_Natural_Breast_Cancer_1A52	vsw_ZINC_Natural_Breast_Cancer_1A52-MMGBSA_1-001.maegz
	ZINC000004098249	198128	natural-products.16242	45686.1	45686.1																																			34093	/home/nagmibano/Desktop/Breast_Cancer/vsw_ZINC_Natural_Breast_Cancer_1A52	vsw_ZINC_Natural_Breast_Cancer_1A52-MMGBSA_1-001.maegz
	ZINC000012660411	198129	natural-products.243068	45686.1	45686.1																																			617028	/home/nagmibano/Desktop/Breast_Cancer/vsw_ZINC_Natural_Breast_Cancer_1A52	vsw_ZINC_Natural_Breast_Cancer_1A52-MMGBSA_1-001.maegz
	ZINC000000519425	198130	natural-products.247694	45686.1	45686.1																																			626589	/home/nagmibano/Desktop/Breast_Cancer/vsw_ZINC_Natural_Breast_Cancer_1A52	vsw_ZINC_Natural_Breast_Cancer_1A52-MMGBSA_1-001.maegz
	ZINC000095914533	198131	natural-products.19068	45686.1	45686.1																																			39958	/home/nagmibano/Desktop/Breast_Cancer/vsw_ZINC_Natural_Breast_Cancer_1A52	vsw_ZINC_Natural_Breast_Cancer_1A52-MMGBSA_1-001.maegz
	ZINC000020193380	198132	natural-products.68722	45686.1	45686.1																																			153330	/home/nagmibano/Desktop/Breast_Cancer/vsw_ZINC_Natural_Breast_Cancer_1A52	vsw_ZINC_Natural_Breast_Cancer_1A52-MMGBSA_1-001.maegz
	ZINC000067898306	198133	natural-products.132665	45686.1	45686.1																																			323828	/home/nagmibano/Desktop/Breast_Cancer/vsw_ZINC_Natural_Breast_Cancer_1A52	vsw_ZINC_Natural_Breast_Cancer_1A52-MMGBSA_1-001.maegz
	ZINC000000586188	198134	natural-products.101929	45686.1	45686.1																																			235589	/home/nagmibano/Desktop/Breast_Cancer/vsw_ZINC_Natural_Breast_Cancer_1A52	vsw_ZINC_Natural_Breast_Cancer_1A52-MMGBSA_1-001.maegz
	ZINC000033832488	198135	natural-products.18215	45686.1	45686.1																																			38354	/home/nagmibano/Desktop/Breast_Cancer/vsw_ZINC_Natural_Breast_Cancer_1A52	vsw_ZINC_Natural_Breast_Cancer_1A52-MMGBSA_1-001.maegz
	ZINC000000277753	198136	natural-products.82043	45686.1	45686.1																																			189030	/home/nagmibano/Desktop/Breast_Cancer/vsw_ZINC_Natural_Breast_Cancer_1A52	vsw_ZINC_Natural_Breast_Cancer_1A52-MMGBSA_1-001.maegz
	ZINC000005434334	198137	natural-products.126839	45686.1	45686.1																																			307665	/home/nagmibano/Desktop/Breast_Cancer/vsw_ZINC_Natural_Breast_Cancer_1A52	vsw_ZINC_Natural_Breast_Cancer_1A52-MMGBSA_1-001.maegz
	ZINC000000616244	198138	natural-products.74396	45686.1	45686.1																																			170248	/home/nagmibano/Desktop/Breast_Cancer/vsw_ZINC_Natural_Breast_Cancer_1A52	vsw_ZINC_Natural_Breast_Cancer_1A52-MMGBSA_1-001.maegz
	ZINC000004026418	198139	natural-products.64971	45686.1	45686.1																																			145344	/home/nagmibano/Desktop/Breast_Cancer/vsw_ZINC_Natural_Breast_Cancer_1A52	vsw_ZINC_Natural_Breast_Cancer_1A52-MMGBSA_1-001.maegz
	ZINC000039082041	198140	natural-products.15292	45686.1	45686.1																																			31834	/home/nagmibano/Desktop/Breast_Cancer/vsw_ZINC_Natural_Breast_Cancer_1A52	vsw_ZINC_Natural_Breast_Cancer_1A52-MMGBSA_1-001.maegz
	ZINC000013341107	198141	natural-products.30620	45686.1	45686.1																																			67262	/home/nagmibano/Desktop/Breast_Cancer/vsw_ZINC_Natural_Breast_Cancer_1A52	vsw_ZINC_Natural_Breast_Cancer_1A52-MMGBSA_1-001.maegz
	ZINC000225417124	198142	natural-products.43305	45686.1	45686.1																																			97721	/home/nagmibano/Desktop/Breast_Cancer/vsw_ZINC_Natural_Breast_Cancer_1A52	vsw_ZINC_Natural_Breast_Cancer_1A52-MMGBSA_1-001.maegz
	ZINC000003871633	198143	natural-products.16146	45686.1	45686.1																																			33899	/home/nagmibano/Desktop/Breast_Cancer/vsw_ZINC_Natural_Breast_Cancer_1A52	vsw_ZINC_Natural_Breast_Cancer_1A52-MMGBSA_1-001.maegz
	ZINC000001642021	198144	natural-products.226218	45686.1	45686.1																																			569715	/home/nagmibano/Desktop/Breast_Cancer/vsw_ZINC_Natural_Breast_Cancer_1A52	vsw_ZINC_Natural_Breast_Cancer_1A52-MMGBSA_1-001.maegz
	ZINC000253387700	198145	natural-products.214024	45686.1	45686.1																																			517428	/home/nagmibano/Desktop/Breast_Cancer/vsw_ZINC_Natural_Breast_Cancer_1A52	vsw_ZINC_Natural_Breast_Cancer_1A52-MMGBSA_1-001.maegz
	ZINC000018136771	198146	natural-products.76897	45686.1	45686.1																																			177275	/home/nagmibano/Desktop/Breast_Cancer/vsw_ZINC_Natural_Breast_Cancer_1A52	vsw_ZINC_Natural_Breast_Cancer_1A52-MMGBSA_1-001.maegz
	ZINC000000270717	198147	natural-products.89551	45686.1	45686.1																																			205978	/home/nagmibano/Desktop/Breast_Cancer/vsw_ZINC_Natural_Breast_Cancer_1A52	vsw_ZINC_Natural_Breast_Cancer_1A52-MMGBSA_1-001.maegz
	ZINC000004073946	198148	natural-products.184570	45686.1	45686.1																																			444399	/home/nagmibano/Desktop/Breast_Cancer/vsw_ZINC_Natural_Breast_Cancer_1A52	vsw_ZINC_Natural_Breast_Cancer_1A52-MMGBSA_1-001.maegz
	ZINC000031158247	198149	natural-products.225273	45686.1	45686.1																																			567777	/home/nagmibano/Desktop/Breast_Cancer/vsw_ZINC_Natural_Breast_Cancer_1A52	vsw_ZINC_Natural_Breast_Cancer_1A52-MMGBSA_1-001.maegz
	ZINC000000049254	198150	natural-products.75167	45686.1	45686.1																																			172626	/home/nagmibano/Desktop/Breast_Cancer/vsw_ZINC_Natural_Breast_Cancer_1A52	vsw_ZINC_Natural_Breast_Cancer_1A52-MMGBSA_1-001.maegz
	ZINC000004023481	198151	natural-products.248861	45686.1	45686.1																																			629027	/home/nagmibano/Desktop/Breast_Cancer/vsw_ZINC_Natural_Breast_Cancer_1A52	vsw_ZINC_Natural_Breast_Cancer_1A52-MMGBSA_1-001.maegz
	ZINC000032124196	198152	natural-products.96843	45686.1	45686.1																																			220562	/home/nagmibano/Desktop/Breast_Cancer/vsw_ZINC_Natural_Breast_Cancer_1A52	vsw_ZINC_Natural_Breast_Cancer_1A52-MMGBSA_1-001.maegz
	ZINC000004155087	198153	natural-products.181998	45686.1	45686.1																																			440203	/home/nagmibano/Desktop/Breast_Cancer/vsw_ZINC_Natural_Breast_Cancer_1A52	vsw_ZINC_Natural_Breast_Cancer_1A52-MMGBSA_1-001.maegz
	ZINC000070455344	198154	natural-products.117098	45686.1	45686.1																																			277738	/home/nagmibano/Desktop/Breast_Cancer/vsw_ZINC_Natural_Breast_Cancer_1A52	vsw_ZINC_Natural_Breast_Cancer_1A52-MMGBSA_1-001.maegz
	ZINC000040917526	198155	natural-products.215077	45686.1	45686.1																																			521197	/home/nagmibano/Desktop/Breast_Cancer/vsw_ZINC_Natural_Breast_Cancer_1A52	vsw_ZINC_Natural_Breast_Cancer_1A52-MMGBSA_1-001.maegz
	ZINC000014455455	198156	natural-products.26868	45686.1	45686.1																																			59334	/home/nagmibano/Desktop/Breast_Cancer/vsw_ZINC_Natural_Breast_Cancer_1A52	vsw_ZINC_Natural_Breast_Cancer_1A52-MMGBSA_1-001.maegz
	ZINC000225418402	198157	natural-products.50279	45686.1	45686.1																																			115448	/home/nagmibano/Desktop/Breast_Cancer/vsw_ZINC_Natural_Breast_Cancer_1A52	vsw_ZINC_Natural_Breast_Cancer_1A52-MMGBSA_1-001.maegz
	ZINC000253503938	198158	natural-products.23414	45686.1	45686.1																																			49553	/home/nagmibano/Desktop/Breast_Cancer/vsw_ZINC_Natural_Breast_Cancer_1A52	vsw_ZINC_Natural_Breast_Cancer_1A52-MMGBSA_1-001.maegz
	ZINC000008990766	198159	natural-products.173981	45686.1	45686.1																																			424298	/home/nagmibano/Desktop/Breast_Cancer/vsw_ZINC_Natural_Breast_Cancer_1A52	vsw_ZINC_Natural_Breast_Cancer_1A52-MMGBSA_1-001.maegz
	ZINC000014650852	198160	natural-products.134024	45686.1	45686.1																																			326840	/home/nagmibano/Desktop/Breast_Cancer/vsw_ZINC_Natural_Breast_Cancer_1A52	vsw_ZINC_Natural_Breast_Cancer_1A52-MMGBSA_1-001.maegz
	ZINC000072321567	198161	natural-products.195523	45686.1	45686.1																																			468455	/home/nagmibano/Desktop/Breast_Cancer/vsw_ZINC_Natural_Breast_Cancer_1A52	vsw_ZINC_Natural_Breast_Cancer_1A52-MMGBSA_1-001.maegz
	ZINC000006116679	198162	natural-products.163542	45686.1	45686.1																																			401135	/home/nagmibano/Desktop/Breast_Cancer/vsw_ZINC_Natural_Breast_Cancer_1A52	vsw_ZINC_Natural_Breast_Cancer_1A52-MMGBSA_1-001.maegz
	ZINC000004026419	198163	natural-products.42141	45686.1	45686.1																																			94481	/home/nagmibano/Desktop/Breast_Cancer/vsw_ZINC_Natural_Breast_Cancer_1A52	vsw_ZINC_Natural_Breast_Cancer_1A52-MMGBSA_1-001.maegz
	ZINC000003999138	198164	natural-products.66432	45686.1	45686.1																																			147766	/home/nagmibano/Desktop/Breast_Cancer/vsw_ZINC_Natural_Breast_Cancer_1A52	vsw_ZINC_Natural_Breast_Cancer_1A52-MMGBSA_1-001.maegz
	ZINC000005731332	198165	natural-products.168455	45686.1	45686.1																																			411421	/home/nagmibano/Desktop/Breast_Cancer/vsw_ZINC_Natural_Breast_Cancer_1A52	vsw_ZINC_Natural_Breast_Cancer_1A52-MMGBSA_1-001.maegz
	ZINC000583652895	198166	natural-products.125667	45686.1	45686.1																																			305075	/home/nagmibano/Desktop/Breast_Cancer/vsw_ZINC_Natural_Breast_Cancer_1A52	vsw_ZINC_Natural_Breast_Cancer_1A52-MMGBSA_1-001.maegz
	ZINC000013484482	198167	natural-products.234794	45686.1	45686.1																																			598242	/home/nagmibano/Desktop/Breast_Cancer/vsw_ZINC_Natural_Breast_Cancer_1A52	vsw_ZINC_Natural_Breast_Cancer_1A52-MMGBSA_1-001.maegz
	ZINC000000210379	198168	natural-products.246308	45686.1	45686.1																																			623293	/home/nagmibano/Desktop/Breast_Cancer/vsw_ZINC_Natural_Breast_Cancer_1A52	vsw_ZINC_Natural_Breast_Cancer_1A52-MMGBSA_1-001.maegz
	ZINC000095912541	198169	natural-products.226433	45686.1	45686.1																																			570222	/home/nagmibano/Desktop/Breast_Cancer/vsw_ZINC_Natural_Breast_Cancer_1A52	vsw_ZINC_Natural_Breast_Cancer_1A52-MMGBSA_1-001.maegz
	ZINC000014417437	198170	natural-products.134097	45686.1	45686.1																																			326961	/home/nagmibano/Desktop/Breast_Cancer/vsw_ZINC_Natural_Breast_Cancer_1A52	vsw_ZINC_Natural_Breast_Cancer_1A52-MMGBSA_1-001.maegz
	ZINC000000517292	198171	natural-products.245675	45686.1	45686.1																																			622065	/home/nagmibano/Desktop/Breast_Cancer/vsw_ZINC_Natural_Breast_Cancer_1A52	vsw_ZINC_Natural_Breast_Cancer_1A52-MMGBSA_1-001.maegz
	ZINC000000899141	198172	natural-products.33034	45686.1	45686.1																																			72130	/home/nagmibano/Desktop/Breast_Cancer/vsw_ZINC_Natural_Breast_Cancer_1A52	vsw_ZINC_Natural_Breast_Cancer_1A52-MMGBSA_1-001.maegz
	ZINC000013378196	198173	natural-products.11202	45686.1	45686.1																																			23310	/home/nagmibano/Desktop/Breast_Cancer/vsw_ZINC_Natural_Breast_Cancer_1A52	vsw_ZINC_Natural_Breast_Cancer_1A52-MMGBSA_1-001.maegz
	ZINC000524730130	198174	natural-products.124495	45686.1	45686.1																																			301832	/home/nagmibano/Desktop/Breast_Cancer/vsw_ZINC_Natural_Breast_Cancer_1A52	vsw_ZINC_Natural_Breast_Cancer_1A52-MMGBSA_1-001.maegz
	ZINC000217763031	198175	natural-products.108864	45686.1	45686.1																																			254724	/home/nagmibano/Desktop/Breast_Cancer/vsw_ZINC_Natural_Breast_Cancer_1A52	vsw_ZINC_Natural_Breast_Cancer_1A52-MMGBSA_1-001.maegz
	ZINC000252463661	198176	natural-products.229354	45686.1	45686.1																																			580412	/home/nagmibano/Desktop/Breast_Cancer/vsw_ZINC_Natural_Breast_Cancer_1A52	vsw_ZINC_Natural_Breast_Cancer_1A52-MMGBSA_1-001.maegz
	ZINC000013335230	198177	natural-products.210503	45686.1	45686.1																																			508304	/home/nagmibano/Desktop/Breast_Cancer/vsw_ZINC_Natural_Breast_Cancer_1A52	vsw_ZINC_Natural_Breast_Cancer_1A52-MMGBSA_1-001.maegz
	ZINC000013378210	198178	natural-products.10201	45686.1	45686.1																																			20818	/home/nagmibano/Desktop/Breast_Cancer/vsw_ZINC_Natural_Breast_Cancer_1A52	vsw_ZINC_Natural_Breast_Cancer_1A52-MMGBSA_1-001.maegz
	ZINC000013379152	198179	natural-products.234612	45686.1	45686.1																																			597873	/home/nagmibano/Desktop/Breast_Cancer/vsw_ZINC_Natural_Breast_Cancer_1A52	vsw_ZINC_Natural_Breast_Cancer_1A52-MMGBSA_1-001.maegz
	ZINC000002140328	198180	natural-products.158072	45686.1	45686.1																																			391141	/home/nagmibano/Desktop/Breast_Cancer/vsw_ZINC_Natural_Breast_Cancer_1A52	vsw_ZINC_Natural_Breast_Cancer_1A52-MMGBSA_1-001.maegz
	ZINC000070666401	198181	natural-products.191032	45686.1	45686.1																																			457947	/home/nagmibano/Desktop/Breast_Cancer/vsw_ZINC_Natural_Breast_Cancer_1A52	vsw_ZINC_Natural_Breast_Cancer_1A52-MMGBSA_1-001.maegz
	ZINC000004029006	198182	natural-products.26919	45686.1	45686.1																																			59414	/home/nagmibano/Desktop/Breast_Cancer/vsw_ZINC_Natural_Breast_Cancer_1A52	vsw_ZINC_Natural_Breast_Cancer_1A52-MMGBSA_1-001.maegz
	ZINC000170625756	198183	natural-products.203116	45686.1	45686.1																																			487262	/home/nagmibano/Desktop/Breast_Cancer/vsw_ZINC_Natural_Breast_Cancer_1A52	vsw_ZINC_Natural_Breast_Cancer_1A52-MMGBSA_1-001.maegz
	ZINC000000352624	198184	natural-products.126467	45686.1	45686.1																																			306889	/home/nagmibano/Desktop/Breast_Cancer/vsw_ZINC_Natural_Breast_Cancer_1A52	vsw_ZINC_Natural_Breast_Cancer_1A52-MMGBSA_1-001.maegz
	ZINC000000257352	198185	natural-products.90236	45686.1	45686.1																																			207143	/home/nagmibano/Desktop/Breast_Cancer/vsw_ZINC_Natural_Breast_Cancer_1A52	vsw_ZINC_Natural_Breast_Cancer_1A52-MMGBSA_1-001.maegz
	ZINC000014778669	198186	natural-products.187532	45686.1	45686.1																																			449572	/home/nagmibano/Desktop/Breast_Cancer/vsw_ZINC_Natural_Breast_Cancer_1A52	vsw_ZINC_Natural_Breast_Cancer_1A52-MMGBSA_1-001.maegz
	ZINC000002147370	198187	natural-products.157720	45686.1	45686.1																																			390556	/home/nagmibano/Desktop/Breast_Cancer/vsw_ZINC_Natural_Breast_Cancer_1A52	vsw_ZINC_Natural_Breast_Cancer_1A52-MMGBSA_1-001.maegz
	ZINC000000015095	198188	natural-products.21772	45686.1	45686.1																																			45659	/home/nagmibano/Desktop/Breast_Cancer/vsw_ZINC_Natural_Breast_Cancer_1A52	vsw_ZINC_Natural_Breast_Cancer_1A52-MMGBSA_1-001.maegz
	ZINC000012654860	198189	natural-products.171810	45686.1	45686.1																																			419288	/home/nagmibano/Desktop/Breast_Cancer/vsw_ZINC_Natural_Breast_Cancer_1A52	vsw_ZINC_Natural_Breast_Cancer_1A52-MMGBSA_1-001.maegz
	ZINC000014778661	198190	natural-products.14404	45686.1	45686.1																																			30023	/home/nagmibano/Desktop/Breast_Cancer/vsw_ZINC_Natural_Breast_Cancer_1A52	vsw_ZINC_Natural_Breast_Cancer_1A52-MMGBSA_1-001.maegz
	ZINC000000052138	198191	natural-products.100523	45686.1	45686.1																																			230682	/home/nagmibano/Desktop/Breast_Cancer/vsw_ZINC_Natural_Breast_Cancer_1A52	vsw_ZINC_Natural_Breast_Cancer_1A52-MMGBSA_1-001.maegz
	ZINC000252463662	198192	natural-products.229251	45686.1	45686.1																																			580137	/home/nagmibano/Desktop/Breast_Cancer/vsw_ZINC_Natural_Breast_Cancer_1A52	vsw_ZINC_Natural_Breast_Cancer_1A52-MMGBSA_1-001.maegz
	ZINC000000959174	198193	natural-products.62543	45686.1	45686.1																																			141141	/home/nagmibano/Desktop/Breast_Cancer/vsw_ZINC_Natural_Breast_Cancer_1A52	vsw_ZINC_Natural_Breast_Cancer_1A52-MMGBSA_1-001.maegz
	ZINC000253400243	198194	natural-products.214960	45686.1	45686.1																																			520761	/home/nagmibano/Desktop/Breast_Cancer/vsw_ZINC_Natural_Breast_Cancer_1A52	vsw_ZINC_Natural_Breast_Cancer_1A52-MMGBSA_1-001.maegz
	ZINC000003863577	198195	natural-products.249604	45686.1	45686.1																																			630284	/home/nagmibano/Desktop/Breast_Cancer/vsw_ZINC_Natural_Breast_Cancer_1A52	vsw_ZINC_Natural_Breast_Cancer_1A52-MMGBSA_1-001.maegz
	ZINC000409413209	198196	natural-products.111340	45686.1	45686.1																																			261053	/home/nagmibano/Desktop/Breast_Cancer/vsw_ZINC_Natural_Breast_Cancer_1A52	vsw_ZINC_Natural_Breast_Cancer_1A52-MMGBSA_1-001.maegz
	ZINC000000519477	198197	natural-products.75192	45686.1	45686.1																																			172677	/home/nagmibano/Desktop/Breast_Cancer/vsw_ZINC_Natural_Breast_Cancer_1A52	vsw_ZINC_Natural_Breast_Cancer_1A52-MMGBSA_1-001.maegz
	ZINC000085648750	198198	natural-products.28365	45686.1	45686.1																																			62678	/home/nagmibano/Desktop/Breast_Cancer/vsw_ZINC_Natural_Breast_Cancer_1A52	vsw_ZINC_Natural_Breast_Cancer_1A52-MMGBSA_1-001.maegz
	ZINC000252694628	198199	natural-products.202696	45686.1	45686.1																																			486481	/home/nagmibano/Desktop/Breast_Cancer/vsw_ZINC_Natural_Breast_Cancer_1A52	vsw_ZINC_Natural_Breast_Cancer_1A52-MMGBSA_1-001.maegz
	ZINC000000056322	198200	natural-products.81529	45686.1	45686.1																																			188315	/home/nagmibano/Desktop/Breast_Cancer/vsw_ZINC_Natural_Breast_Cancer_1A52	vsw_ZINC_Natural_Breast_Cancer_1A52-MMGBSA_1-001.maegz
	ZINC000013340724	198201	natural-products.40410	45686.1	45686.1																																			90232	/home/nagmibano/Desktop/Breast_Cancer/vsw_ZINC_Natural_Breast_Cancer_1A52	vsw_ZINC_Natural_Breast_Cancer_1A52-MMGBSA_1-001.maegz
	ZINC000085547468	198202	natural-products.28058	45686.1	45686.1																																			61875	/home/nagmibano/Desktop/Breast_Cancer/vsw_ZINC_Natural_Breast_Cancer_1A52	vsw_ZINC_Natural_Breast_Cancer_1A52-MMGBSA_1-001.maegz
	ZINC000042920748	198203	natural-products.8880	45686.1	45686.1																																			18504	/home/nagmibano/Desktop/Breast_Cancer/vsw_ZINC_Natural_Breast_Cancer_1A52	vsw_ZINC_Natural_Breast_Cancer_1A52-MMGBSA_1-001.maegz
	ZINC000070455148	198204	natural-products.233338	45686.1	45686.1																																			595093	/home/nagmibano/Desktop/Breast_Cancer/vsw_ZINC_Natural_Breast_Cancer_1A52	vsw_ZINC_Natural_Breast_Cancer_1A52-MMGBSA_1-001.maegz
	ZINC000005574558	198205	natural-products.162520	45686.1	45686.1																																			398845	/home/nagmibano/Desktop/Breast_Cancer/vsw_ZINC_Natural_Breast_Cancer_1A52	vsw_ZINC_Natural_Breast_Cancer_1A52-MMGBSA_1-001.maegz
	ZINC000008765179	198206	natural-products.168200	45686.1	45686.1																																			410980	/home/nagmibano/Desktop/Breast_Cancer/vsw_ZINC_Natural_Breast_Cancer_1A52	vsw_ZINC_Natural_Breast_Cancer_1A52-MMGBSA_1-001.maegz
	ZINC000217679237	198207	natural-products.107822	45686.1	45686.1																																			252137	/home/nagmibano/Desktop/Breast_Cancer/vsw_ZINC_Natural_Breast_Cancer_1A52	vsw_ZINC_Natural_Breast_Cancer_1A52-MMGBSA_1-001.maegz
	ZINC000033833089	198208	natural-products.29872	45686.1	45686.1																																			65886	/home/nagmibano/Desktop/Breast_Cancer/vsw_ZINC_Natural_Breast_Cancer_1A52	vsw_ZINC_Natural_Breast_Cancer_1A52-MMGBSA_1-001.maegz
	ZINC000005732268	198209	natural-products.269073	45686.1	45686.1																																			683970	/home/nagmibano/Desktop/Breast_Cancer/vsw_ZINC_Natural_Breast_Cancer_1A52	vsw_ZINC_Natural_Breast_Cancer_1A52-MMGBSA_1-001.maegz
	ZINC000012655905	198210	natural-products.176323	45686.1	45686.1																																			429549	/home/nagmibano/Desktop/Breast_Cancer/vsw_ZINC_Natural_Breast_Cancer_1A52	vsw_ZINC_Natural_Breast_Cancer_1A52-MMGBSA_1-001.maegz
	ZINC000135820168	198211	natural-products.109389	45686.1	45686.1																																			256014	/home/nagmibano/Desktop/Breast_Cancer/vsw_ZINC_Natural_Breast_Cancer_1A52	vsw_ZINC_Natural_Breast_Cancer_1A52-MMGBSA_1-001.maegz
	ZINC000025669644	198212	natural-products.57594	45686.1	45686.1																																			131325	/home/nagmibano/Desktop/Breast_Cancer/vsw_ZINC_Natural_Breast_Cancer_1A52	vsw_ZINC_Natural_Breast_Cancer_1A52-MMGBSA_1-001.maegz
	ZINC000003881897	198213	natural-products.54314	45686.1	45686.1																																			124832	/home/nagmibano/Desktop/Breast_Cancer/vsw_ZINC_Natural_Breast_Cancer_1A52	vsw_ZINC_Natural_Breast_Cancer_1A52-MMGBSA_1-001.maegz
	ZINC000085546603	198214	natural-products.45136	45686.1	45686.1																																			104015	/home/nagmibano/Desktop/Breast_Cancer/vsw_ZINC_Natural_Breast_Cancer_1A52	vsw_ZINC_Natural_Breast_Cancer_1A52-MMGBSA_1-001.maegz
	ZINC000014821978	198215	natural-products.40436	45686.1	45686.1																																			90265	/home/nagmibano/Desktop/Breast_Cancer/vsw_ZINC_Natural_Breast_Cancer_1A52	vsw_ZINC_Natural_Breast_Cancer_1A52-MMGBSA_1-001.maegz
	ZINC000012479353	198216	natural-products.248313	45686.1	45686.1																																			627667	/home/nagmibano/Desktop/Breast_Cancer/vsw_ZINC_Natural_Breast_Cancer_1A52	vsw_ZINC_Natural_Breast_Cancer_1A52-MMGBSA_1-001.maegz
	ZINC000000489174	198217	natural-products.69388	45686.1	45686.1																																			155618	/home/nagmibano/Desktop/Breast_Cancer/vsw_ZINC_Natural_Breast_Cancer_1A52	vsw_ZINC_Natural_Breast_Cancer_1A52-MMGBSA_1-001.maegz
	ZINC000000264439	198218	natural-products.89881	45686.1	45686.1																																			206616	/home/nagmibano/Desktop/Breast_Cancer/vsw_ZINC_Natural_Breast_Cancer_1A52	vsw_ZINC_Natural_Breast_Cancer_1A52-MMGBSA_1-001.maegz
	ZINC000096111607	198219	natural-products.229811	45686.1	45686.1																																			581769	/home/nagmibano/Desktop/Breast_Cancer/vsw_ZINC_Natural_Breast_Cancer_1A52	vsw_ZINC_Natural_Breast_Cancer_1A52-MMGBSA_1-001.maegz
	ZINC000085549693	198220	natural-products.27829	45686.1	45686.1																																			61341	/home/nagmibano/Desktop/Breast_Cancer/vsw_ZINC_Natural_Breast_Cancer_1A52	vsw_ZINC_Natural_Breast_Cancer_1A52-MMGBSA_1-001.maegz
	ZINC000087492972	198221	natural-products.23284	45686.1	45686.1																																			49191	/home/nagmibano/Desktop/Breast_Cancer/vsw_ZINC_Natural_Breast_Cancer_1A52	vsw_ZINC_Natural_Breast_Cancer_1A52-MMGBSA_1-001.maegz
	ZINC000004028048	198222	natural-products.54866	45686.1	45686.1																																			125686	/home/nagmibano/Desktop/Breast_Cancer/vsw_ZINC_Natural_Breast_Cancer_1A52	vsw_ZINC_Natural_Breast_Cancer_1A52-MMGBSA_1-001.maegz
	ZINC000019735634	198223	natural-products.270170	45686.1	45686.1																																			686926	/home/nagmibano/Desktop/Breast_Cancer/vsw_ZINC_Natural_Breast_Cancer_1A52	vsw_ZINC_Natural_Breast_Cancer_1A52-MMGBSA_1-001.maegz
	ZINC000225419990	198224	natural-products.103400	45686.1	45686.1																																			240389	/home/nagmibano/Desktop/Breast_Cancer/vsw_ZINC_Natural_Breast_Cancer_1A52	vsw_ZINC_Natural_Breast_Cancer_1A52-MMGBSA_1-001.maegz
	ZINC000013124366	198225	natural-products.23191	45686.1	45686.1																																			48998	/home/nagmibano/Desktop/Breast_Cancer/vsw_ZINC_Natural_Breast_Cancer_1A52	vsw_ZINC_Natural_Breast_Cancer_1A52-MMGBSA_1-001.maegz
	ZINC000004098142	198226	natural-products.1230	45686.1	45686.1																																			2817	/home/nagmibano/Desktop/Breast_Cancer/vsw_ZINC_Natural_Breast_Cancer_1A52	vsw_ZINC_Natural_Breast_Cancer_1A52-MMGBSA_1-001.maegz
	ZINC000004027063	198227	natural-products.64779	45686.1	45686.1																																			145033	/home/nagmibano/Desktop/Breast_Cancer/vsw_ZINC_Natural_Breast_Cancer_1A52	vsw_ZINC_Natural_Breast_Cancer_1A52-MMGBSA_1-001.maegz
	ZINC000004245647	198228	natural-products.185148	45686.1	45686.1																																			445372	/home/nagmibano/Desktop/Breast_Cancer/vsw_ZINC_Natural_Breast_Cancer_1A52	vsw_ZINC_Natural_Breast_Cancer_1A52-MMGBSA_1-001.maegz
	ZINC000095099205	198229	natural-products.39807	45686.1	45686.1																																			88851	/home/nagmibano/Desktop/Breast_Cancer/vsw_ZINC_Natural_Breast_Cancer_1A52	vsw_ZINC_Natural_Breast_Cancer_1A52-MMGBSA_1-001.maegz
	ZINC000007986961	198230	natural-products.162801	45686.1	45686.1																																			399489	/home/nagmibano/Desktop/Breast_Cancer/vsw_ZINC_Natural_Breast_Cancer_1A52	vsw_ZINC_Natural_Breast_Cancer_1A52-MMGBSA_1-001.maegz
	ZINC000006623792	198231	natural-products.162104	45686.1	45686.1																																			397921	/home/nagmibano/Desktop/Breast_Cancer/vsw_ZINC_Natural_Breast_Cancer_1A52	vsw_ZINC_Natural_Breast_Cancer_1A52-MMGBSA_1-001.maegz
	ZINC000004064842	198232	natural-products.186398	45686.1	45686.1																																			447620	/home/nagmibano/Desktop/Breast_Cancer/vsw_ZINC_Natural_Breast_Cancer_1A52	vsw_ZINC_Natural_Breast_Cancer_1A52-MMGBSA_1-001.maegz
	ZINC000070666337	198233	natural-products.191130	45686.1	45686.1																																			458130	/home/nagmibano/Desktop/Breast_Cancer/vsw_ZINC_Natural_Breast_Cancer_1A52	vsw_ZINC_Natural_Breast_Cancer_1A52-MMGBSA_1-001.maegz
	ZINC000002497690	198234	natural-products.66592	45686.1	45686.1																																			148079	/home/nagmibano/Desktop/Breast_Cancer/vsw_ZINC_Natural_Breast_Cancer_1A52	vsw_ZINC_Natural_Breast_Cancer_1A52-MMGBSA_1-001.maegz
	ZINC000006927539	198235	natural-products.163203	45686.1	45686.1																																			400467	/home/nagmibano/Desktop/Breast_Cancer/vsw_ZINC_Natural_Breast_Cancer_1A52	vsw_ZINC_Natural_Breast_Cancer_1A52-MMGBSA_1-001.maegz
	ZINC000096222416	198236	natural-products.150391	45686.1	45686.1																																			372739	/home/nagmibano/Desktop/Breast_Cancer/vsw_ZINC_Natural_Breast_Cancer_1A52	vsw_ZINC_Natural_Breast_Cancer_1A52-MMGBSA_1-001.maegz
	ZINC000238770330	198237	natural-products.201937	45686.1	45686.1																																			484997	/home/nagmibano/Desktop/Breast_Cancer/vsw_ZINC_Natural_Breast_Cancer_1A52	vsw_ZINC_Natural_Breast_Cancer_1A52-MMGBSA_1-001.maegz
	ZINC000225435746	198238	natural-products.42680	45686.1	45686.1																																			95945	/home/nagmibano/Desktop/Breast_Cancer/vsw_ZINC_Natural_Breast_Cancer_1A52	vsw_ZINC_Natural_Breast_Cancer_1A52-MMGBSA_1-001.maegz
	ZINC000095919482	198239	natural-products.36393	45686.1	45686.1																																			80231	/home/nagmibano/Desktop/Breast_Cancer/vsw_ZINC_Natural_Breast_Cancer_1A52	vsw_ZINC_Natural_Breast_Cancer_1A52-MMGBSA_1-001.maegz
	ZINC000095910142	198240	natural-products.37823	45686.1	45686.1																																			83136	/home/nagmibano/Desktop/Breast_Cancer/vsw_ZINC_Natural_Breast_Cancer_1A52	vsw_ZINC_Natural_Breast_Cancer_1A52-MMGBSA_1-001.maegz
	ZINC000013378576	198241	natural-products.116944	45686.1	45686.1																																			277446	/home/nagmibano/Desktop/Breast_Cancer/vsw_ZINC_Natural_Breast_Cancer_1A52	vsw_ZINC_Natural_Breast_Cancer_1A52-MMGBSA_1-001.maegz
	ZINC000095911670	198242	natural-products.36423	45686.1	45686.1																																			80288	/home/nagmibano/Desktop/Breast_Cancer/vsw_ZINC_Natural_Breast_Cancer_1A52	vsw_ZINC_Natural_Breast_Cancer_1A52-MMGBSA_1-001.maegz
	ZINC000005731258	198243	natural-products.168567	45686.1	45686.1																																			411629	/home/nagmibano/Desktop/Breast_Cancer/vsw_ZINC_Natural_Breast_Cancer_1A52	vsw_ZINC_Natural_Breast_Cancer_1A52-MMGBSA_1-001.maegz
	ZINC000025966301	198244	natural-products.35726	45686.1	45686.1																																			78480	/home/nagmibano/Desktop/Breast_Cancer/vsw_ZINC_Natural_Breast_Cancer_1A52	vsw_ZINC_Natural_Breast_Cancer_1A52-MMGBSA_1-001.maegz
	ZINC000014819808	198245	natural-products.252111	45686.1	45686.1																																			635949	/home/nagmibano/Desktop/Breast_Cancer/vsw_ZINC_Natural_Breast_Cancer_1A52	vsw_ZINC_Natural_Breast_Cancer_1A52-MMGBSA_1-001.maegz
	ZINC000000487930	198246	natural-products.70351	45686.1	45686.1																																			158009	/home/nagmibano/Desktop/Breast_Cancer/vsw_ZINC_Natural_Breast_Cancer_1A52	vsw_ZINC_Natural_Breast_Cancer_1A52-MMGBSA_1-001.maegz
	ZINC000004937840	198247	natural-products.185800	45686.1	45686.1																																			446609	/home/nagmibano/Desktop/Breast_Cancer/vsw_ZINC_Natural_Breast_Cancer_1A52	vsw_ZINC_Natural_Breast_Cancer_1A52-MMGBSA_1-001.maegz
	ZINC000013321367	198248	natural-products.26245	45686.1	45686.1																																			58050	/home/nagmibano/Desktop/Breast_Cancer/vsw_ZINC_Natural_Breast_Cancer_1A52	vsw_ZINC_Natural_Breast_Cancer_1A52-MMGBSA_1-001.maegz
	ZINC000000058063	198249	natural-products.87773	45686.1	45686.1																																			202758	/home/nagmibano/Desktop/Breast_Cancer/vsw_ZINC_Natural_Breast_Cancer_1A52	vsw_ZINC_Natural_Breast_Cancer_1A52-MMGBSA_1-001.maegz
	ZINC000000460035	198250	natural-products.71623	45686.1	45686.1																																			161508	/home/nagmibano/Desktop/Breast_Cancer/vsw_ZINC_Natural_Breast_Cancer_1A52	vsw_ZINC_Natural_Breast_Cancer_1A52-MMGBSA_1-001.maegz
	ZINC000013335223	198251	natural-products.234586	45686.1	45686.1																																			597834	/home/nagmibano/Desktop/Breast_Cancer/vsw_ZINC_Natural_Breast_Cancer_1A52	vsw_ZINC_Natural_Breast_Cancer_1A52-MMGBSA_1-001.maegz
	ZINC000034319582	198252	natural-products.224610	45686.1	45686.1																																			566496	/home/nagmibano/Desktop/Breast_Cancer/vsw_ZINC_Natural_Breast_Cancer_1A52	vsw_ZINC_Natural_Breast_Cancer_1A52-MMGBSA_1-001.maegz
	ZINC000004260269	198253	natural-products.262588	45686.1	45686.1																																			669956	/home/nagmibano/Desktop/Breast_Cancer/vsw_ZINC_Natural_Breast_Cancer_1A52	vsw_ZINC_Natural_Breast_Cancer_1A52-MMGBSA_1-001.maegz
	ZINC000000414164	198254	natural-products.241845	45686.1	45686.1																																			614396	/home/nagmibano/Desktop/Breast_Cancer/vsw_ZINC_Natural_Breast_Cancer_1A52	vsw_ZINC_Natural_Breast_Cancer_1A52-MMGBSA_1-001.maegz
	ZINC000217971244	198255	natural-products.109153	45686.1	45686.1																																			255433	/home/nagmibano/Desktop/Breast_Cancer/vsw_ZINC_Natural_Breast_Cancer_1A52	vsw_ZINC_Natural_Breast_Cancer_1A52-MMGBSA_1-001.maegz
	ZINC000000487753	198256	natural-products.97718	45686.1	45686.1																																			222848	/home/nagmibano/Desktop/Breast_Cancer/vsw_ZINC_Natural_Breast_Cancer_1A52	vsw_ZINC_Natural_Breast_Cancer_1A52-MMGBSA_1-001.maegz
	ZINC000014987932	198257	natural-products.87587	45686.1	45686.1																																			202418	/home/nagmibano/Desktop/Breast_Cancer/vsw_ZINC_Natural_Breast_Cancer_1A52	vsw_ZINC_Natural_Breast_Cancer_1A52-MMGBSA_1-001.maegz
	ZINC000006623857	198258	natural-products.161894	45686.1	45686.1																																			397466	/home/nagmibano/Desktop/Breast_Cancer/vsw_ZINC_Natural_Breast_Cancer_1A52	vsw_ZINC_Natural_Breast_Cancer_1A52-MMGBSA_1-001.maegz
	ZINC000005955842	198259	natural-products.165348	45686.1	45686.1																																			404805	/home/nagmibano/Desktop/Breast_Cancer/vsw_ZINC_Natural_Breast_Cancer_1A52	vsw_ZINC_Natural_Breast_Cancer_1A52-MMGBSA_1-001.maegz
	ZINC000038860657	198260	natural-products.39629	45686.1	45686.1																																			88367	/home/nagmibano/Desktop/Breast_Cancer/vsw_ZINC_Natural_Breast_Cancer_1A52	vsw_ZINC_Natural_Breast_Cancer_1A52-MMGBSA_1-001.maegz
	ZINC000090711807	198261	natural-products.7534	45686.1	45686.1																																			15609	/home/nagmibano/Desktop/Breast_Cancer/vsw_ZINC_Natural_Breast_Cancer_1A52	vsw_ZINC_Natural_Breast_Cancer_1A52-MMGBSA_1-001.maegz
	ZINC000085549909	198262	natural-products.46165	45686.1	45686.1																																			106315	/home/nagmibano/Desktop/Breast_Cancer/vsw_ZINC_Natural_Breast_Cancer_1A52	vsw_ZINC_Natural_Breast_Cancer_1A52-MMGBSA_1-001.maegz
	ZINC000085510743	198263	natural-products.49109	45686.1	45686.1																																			112380	/home/nagmibano/Desktop/Breast_Cancer/vsw_ZINC_Natural_Breast_Cancer_1A52	vsw_ZINC_Natural_Breast_Cancer_1A52-MMGBSA_1-001.maegz
	ZINC000014728237	198264	natural-products.133138	45686.1	45686.1																																			325058	/home/nagmibano/Desktop/Breast_Cancer/vsw_ZINC_Natural_Breast_Cancer_1A52	vsw_ZINC_Natural_Breast_Cancer_1A52-MMGBSA_1-001.maegz
	ZINC000217634057	198265	natural-products.109737	45686.1	45686.1																																			256831	/home/nagmibano/Desktop/Breast_Cancer/vsw_ZINC_Natural_Breast_Cancer_1A52	vsw_ZINC_Natural_Breast_Cancer_1A52-MMGBSA_1-001.maegz
	ZINC000000568534	198266	natural-products.17867	45686.1	45686.1																																			37621	/home/nagmibano/Desktop/Breast_Cancer/vsw_ZINC_Natural_Breast_Cancer_1A52	vsw_ZINC_Natural_Breast_Cancer_1A52-MMGBSA_1-001.maegz
	ZINC000079190236	198267	natural-products.135513	45686.1	45686.1																																			330353	/home/nagmibano/Desktop/Breast_Cancer/vsw_ZINC_Natural_Breast_Cancer_1A52	vsw_ZINC_Natural_Breast_Cancer_1A52-MMGBSA_1-001.maegz
	ZINC000000899126	198268	natural-products.32934	45686.1	45686.1																																			71961	/home/nagmibano/Desktop/Breast_Cancer/vsw_ZINC_Natural_Breast_Cancer_1A52	vsw_ZINC_Natural_Breast_Cancer_1A52-MMGBSA_1-001.maegz
	ZINC000252693384	198269	natural-products.116264	45686.1	45686.1																																			276088	/home/nagmibano/Desktop/Breast_Cancer/vsw_ZINC_Natural_Breast_Cancer_1A52	vsw_ZINC_Natural_Breast_Cancer_1A52-MMGBSA_1-001.maegz
	ZINC000012866630	198270	natural-products.79516	45686.1	45686.1																																			184257	/home/nagmibano/Desktop/Breast_Cancer/vsw_ZINC_Natural_Breast_Cancer_1A52	vsw_ZINC_Natural_Breast_Cancer_1A52-MMGBSA_1-001.maegz
	ZINC000075158133	198271	natural-products.197186	45686.1	45686.1																																			472101	/home/nagmibano/Desktop/Breast_Cancer/vsw_ZINC_Natural_Breast_Cancer_1A52	vsw_ZINC_Natural_Breast_Cancer_1A52-MMGBSA_1-001.maegz
	ZINC000002105670	198272	natural-products.92166	45686.1	45686.1																																			210415	/home/nagmibano/Desktop/Breast_Cancer/vsw_ZINC_Natural_Breast_Cancer_1A52	vsw_ZINC_Natural_Breast_Cancer_1A52-MMGBSA_1-001.maegz
	ZINC000013485961	198273	natural-products.134220	45686.1	45686.1																																			327398	/home/nagmibano/Desktop/Breast_Cancer/vsw_ZINC_Natural_Breast_Cancer_1A52	vsw_ZINC_Natural_Breast_Cancer_1A52-MMGBSA_1-001.maegz
	ZINC000012653814	198274	natural-products.243443	45686.1	45686.1																																			617793	/home/nagmibano/Desktop/Breast_Cancer/vsw_ZINC_Natural_Breast_Cancer_1A52	vsw_ZINC_Natural_Breast_Cancer_1A52-MMGBSA_1-001.maegz
	ZINC000020761546	198275	natural-products.72638	45686.1	45686.1																																			164319	/home/nagmibano/Desktop/Breast_Cancer/vsw_ZINC_Natural_Breast_Cancer_1A52	vsw_ZINC_Natural_Breast_Cancer_1A52-MMGBSA_1-001.maegz
	ZINC000004038092	198276	natural-products.181370	45686.1	45686.1																																			439112	/home/nagmibano/Desktop/Breast_Cancer/vsw_ZINC_Natural_Breast_Cancer_1A52	vsw_ZINC_Natural_Breast_Cancer_1A52-MMGBSA_1-001.maegz
	ZINC000034327013	198277	natural-products.117990	45686.1	45686.1																																			279640	/home/nagmibano/Desktop/Breast_Cancer/vsw_ZINC_Natural_Breast_Cancer_1A52	vsw_ZINC_Natural_Breast_Cancer_1A52-MMGBSA_1-001.maegz
	ZINC000095914341	198278	natural-products.37173	45686.1	45686.1																																			81868	/home/nagmibano/Desktop/Breast_Cancer/vsw_ZINC_Natural_Breast_Cancer_1A52	vsw_ZINC_Natural_Breast_Cancer_1A52-MMGBSA_1-001.maegz
	ZINC000248342185	198279	natural-products.227101	45686.1	45686.1																																			571473	/home/nagmibano/Desktop/Breast_Cancer/vsw_ZINC_Natural_Breast_Cancer_1A52	vsw_ZINC_Natural_Breast_Cancer_1A52-MMGBSA_1-001.maegz
	ZINC000253398350	198280	natural-products.213995	45686.1	45686.1																																			517327	/home/nagmibano/Desktop/Breast_Cancer/vsw_ZINC_Natural_Breast_Cancer_1A52	vsw_ZINC_Natural_Breast_Cancer_1A52-MMGBSA_1-001.maegz
	ZINC000085549655	198281	natural-products.49285	45686.1	45686.1																																			112890	/home/nagmibano/Desktop/Breast_Cancer/vsw_ZINC_Natural_Breast_Cancer_1A52	vsw_ZINC_Natural_Breast_Cancer_1A52-MMGBSA_1-001.maegz
	ZINC000038321878	198282	natural-products.218847	45686.1	45686.1																																			539660	/home/nagmibano/Desktop/Breast_Cancer/vsw_ZINC_Natural_Breast_Cancer_1A52	vsw_ZINC_Natural_Breast_Cancer_1A52-MMGBSA_1-001.maegz
	ZINC000038031717	198283	natural-products.156702	45686.1	45686.1																																			388907	/home/nagmibano/Desktop/Breast_Cancer/vsw_ZINC_Natural_Breast_Cancer_1A52	vsw_ZINC_Natural_Breast_Cancer_1A52-MMGBSA_1-001.maegz
	ZINC000014687786	198284	natural-products.118482	45686.1	45686.1																																			280384	/home/nagmibano/Desktop/Breast_Cancer/vsw_ZINC_Natural_Breast_Cancer_1A52	vsw_ZINC_Natural_Breast_Cancer_1A52-MMGBSA_1-001.maegz
	ZINC000004356445	198285	natural-products.184665	45686.1	45686.1																																			444533	/home/nagmibano/Desktop/Breast_Cancer/vsw_ZINC_Natural_Breast_Cancer_1A52	vsw_ZINC_Natural_Breast_Cancer_1A52-MMGBSA_1-001.maegz
	ZINC000000228983	198286	natural-products.96064	45686.1	45686.1																																			218040	/home/nagmibano/Desktop/Breast_Cancer/vsw_ZINC_Natural_Breast_Cancer_1A52	vsw_ZINC_Natural_Breast_Cancer_1A52-MMGBSA_1-001.maegz
	ZINC000014728393	198287	natural-products.55620	45686.1	45686.1																																			126989	/home/nagmibano/Desktop/Breast_Cancer/vsw_ZINC_Natural_Breast_Cancer_1A52	vsw_ZINC_Natural_Breast_Cancer_1A52-MMGBSA_1-001.maegz
	ZINC000096111712	198288	natural-products.227215	45686.1	45686.1																																			571673	/home/nagmibano/Desktop/Breast_Cancer/vsw_ZINC_Natural_Breast_Cancer_1A52	vsw_ZINC_Natural_Breast_Cancer_1A52-MMGBSA_1-001.maegz
	ZINC000014651072	198289	natural-products.11744	45686.1	45686.1																																			24659	/home/nagmibano/Desktop/Breast_Cancer/vsw_ZINC_Natural_Breast_Cancer_1A52	vsw_ZINC_Natural_Breast_Cancer_1A52-MMGBSA_1-001.maegz
	ZINC000000899139	198290	natural-products.32935	45686.1	45686.1																																			71962	/home/nagmibano/Desktop/Breast_Cancer/vsw_ZINC_Natural_Breast_Cancer_1A52	vsw_ZINC_Natural_Breast_Cancer_1A52-MMGBSA_1-001.maegz
	ZINC000000118594	198291	natural-products.10170	45686.1	45686.1																																			20771	/home/nagmibano/Desktop/Breast_Cancer/vsw_ZINC_Natural_Breast_Cancer_1A52	vsw_ZINC_Natural_Breast_Cancer_1A52-MMGBSA_1-001.maegz
	ZINC000218088043	198292	natural-products.107874	45686.1	45686.1																																			252270	/home/nagmibano/Desktop/Breast_Cancer/vsw_ZINC_Natural_Breast_Cancer_1A52	vsw_ZINC_Natural_Breast_Cancer_1A52-MMGBSA_1-001.maegz
	ZINC000000278230	198293	natural-products.74816	45686.1	45686.1																																			171692	/home/nagmibano/Desktop/Breast_Cancer/vsw_ZINC_Natural_Breast_Cancer_1A52	vsw_ZINC_Natural_Breast_Cancer_1A52-MMGBSA_1-001.maegz
	ZINC000001756437	198294	natural-products.56563	45686.1	45686.1																																			129371	/home/nagmibano/Desktop/Breast_Cancer/vsw_ZINC_Natural_Breast_Cancer_1A52	vsw_ZINC_Natural_Breast_Cancer_1A52-MMGBSA_1-001.maegz
	ZINC000015113791	198295	natural-products.18830	45686.1	45686.1																																			39455	/home/nagmibano/Desktop/Breast_Cancer/vsw_ZINC_Natural_Breast_Cancer_1A52	vsw_ZINC_Natural_Breast_Cancer_1A52-MMGBSA_1-001.maegz
	ZINC000004083621	198296	natural-products.246893	45686.1	45686.1																																			624643	/home/nagmibano/Desktop/Breast_Cancer/vsw_ZINC_Natural_Breast_Cancer_1A52	vsw_ZINC_Natural_Breast_Cancer_1A52-MMGBSA_1-001.maegz
	ZINC000031163476	198297	natural-products.234887	45686.1	45686.1																																			598511	/home/nagmibano/Desktop/Breast_Cancer/vsw_ZINC_Natural_Breast_Cancer_1A52	vsw_ZINC_Natural_Breast_Cancer_1A52-MMGBSA_1-001.maegz
	ZINC000108225675	198298	natural-products.253850	45686.1	45686.1																																			640883	/home/nagmibano/Desktop/Breast_Cancer/vsw_ZINC_Natural_Breast_Cancer_1A52	vsw_ZINC_Natural_Breast_Cancer_1A52-MMGBSA_1-001.maegz
	ZINC000085547447	198299	natural-products.48882	45686.1	45686.1																																			111830	/home/nagmibano/Desktop/Breast_Cancer/vsw_ZINC_Natural_Breast_Cancer_1A52	vsw_ZINC_Natural_Breast_Cancer_1A52-MMGBSA_1-001.maegz
	ZINC000085593595	198300	natural-products.211753	45686.1	45686.1																																			511333	/home/nagmibano/Desktop/Breast_Cancer/vsw_ZINC_Natural_Breast_Cancer_1A52	vsw_ZINC_Natural_Breast_Cancer_1A52-MMGBSA_1-001.maegz
	ZINC000004478061	198301	natural-products.241458	45686.1	45686.1																																			613450	/home/nagmibano/Desktop/Breast_Cancer/vsw_ZINC_Natural_Breast_Cancer_1A52	vsw_ZINC_Natural_Breast_Cancer_1A52-MMGBSA_1-001.maegz
	ZINC000013304348	198302	natural-products.210642	45686.1	45686.1																																			508665	/home/nagmibano/Desktop/Breast_Cancer/vsw_ZINC_Natural_Breast_Cancer_1A52	vsw_ZINC_Natural_Breast_Cancer_1A52-MMGBSA_1-001.maegz
	ZINC000014821903	198303	natural-products.156945	45686.1	45686.1																																			389358	/home/nagmibano/Desktop/Breast_Cancer/vsw_ZINC_Natural_Breast_Cancer_1A52	vsw_ZINC_Natural_Breast_Cancer_1A52-MMGBSA_1-001.maegz
	ZINC000004046504	198304	natural-products.28474	45686.1	45686.1																																			62912	/home/nagmibano/Desktop/Breast_Cancer/vsw_ZINC_Natural_Breast_Cancer_1A52	vsw_ZINC_Natural_Breast_Cancer_1A52-MMGBSA_1-001.maegz
	ZINC000006070262	198305	natural-products.164099	45686.1	45686.1																																			402218	/home/nagmibano/Desktop/Breast_Cancer/vsw_ZINC_Natural_Breast_Cancer_1A52	vsw_ZINC_Natural_Breast_Cancer_1A52-MMGBSA_1-001.maegz
	ZINC000000487647	198306	natural-products.85747	45686.1	45686.1																																			198361	/home/nagmibano/Desktop/Breast_Cancer/vsw_ZINC_Natural_Breast_Cancer_1A52	vsw_ZINC_Natural_Breast_Cancer_1A52-MMGBSA_1-001.maegz
	ZINC000217987153	198307	natural-products.108903	45686.1	45686.1																																			254829	/home/nagmibano/Desktop/Breast_Cancer/vsw_ZINC_Natural_Breast_Cancer_1A52	vsw_ZINC_Natural_Breast_Cancer_1A52-MMGBSA_1-001.maegz
	ZINC000003292662	198308	natural-products.67583	45686.1	45686.1																																			149883	/home/nagmibano/Desktop/Breast_Cancer/vsw_ZINC_Natural_Breast_Cancer_1A52	vsw_ZINC_Natural_Breast_Cancer_1A52-MMGBSA_1-001.maegz
	ZINC000000104215	198309	natural-products.78427	45686.1	45686.1																																			181828	/home/nagmibano/Desktop/Breast_Cancer/vsw_ZINC_Natural_Breast_Cancer_1A52	vsw_ZINC_Natural_Breast_Cancer_1A52-MMGBSA_1-001.maegz
	ZINC000000058095	198310	natural-products.51565	45686.1	45686.1																																			120072	/home/nagmibano/Desktop/Breast_Cancer/vsw_ZINC_Natural_Breast_Cancer_1A52	vsw_ZINC_Natural_Breast_Cancer_1A52-MMGBSA_1-001.maegz
	ZINC000012197294	198311	natural-products.173599	45686.1	45686.1																																			423365	/home/nagmibano/Desktop/Breast_Cancer/vsw_ZINC_Natural_Breast_Cancer_1A52	vsw_ZINC_Natural_Breast_Cancer_1A52-MMGBSA_1-001.maegz
	ZINC000005410506	198312	natural-products.27794	45686.1	45686.1																																			61284	/home/nagmibano/Desktop/Breast_Cancer/vsw_ZINC_Natural_Breast_Cancer_1A52	vsw_ZINC_Natural_Breast_Cancer_1A52-MMGBSA_1-001.maegz
	ZINC000002151295	198313	natural-products.54636	45686.1	45686.1																																			125339	/home/nagmibano/Desktop/Breast_Cancer/vsw_ZINC_Natural_Breast_Cancer_1A52	vsw_ZINC_Natural_Breast_Cancer_1A52-MMGBSA_1-001.maegz
	ZINC000035454903	198314	natural-products.222710	45686.1	45686.1																																			557812	/home/nagmibano/Desktop/Breast_Cancer/vsw_ZINC_Natural_Breast_Cancer_1A52	vsw_ZINC_Natural_Breast_Cancer_1A52-MMGBSA_1-001.maegz
	ZINC000009231484	198315	natural-products.171958	45686.1	45686.1																																			419544	/home/nagmibano/Desktop/Breast_Cancer/vsw_ZINC_Natural_Breast_Cancer_1A52	vsw_ZINC_Natural_Breast_Cancer_1A52-MMGBSA_1-001.maegz
	ZINC000000519452	198316	natural-products.247588	45686.1	45686.1																																			626420	/home/nagmibano/Desktop/Breast_Cancer/vsw_ZINC_Natural_Breast_Cancer_1A52	vsw_ZINC_Natural_Breast_Cancer_1A52-MMGBSA_1-001.maegz
	ZINC000013335593	198317	natural-products.40409	45686.1	45686.1																																			90231	/home/nagmibano/Desktop/Breast_Cancer/vsw_ZINC_Natural_Breast_Cancer_1A52	vsw_ZINC_Natural_Breast_Cancer_1A52-MMGBSA_1-001.maegz
	ZINC000085546573	198318	natural-products.33933	45686.1	45686.1																																			74370	/home/nagmibano/Desktop/Breast_Cancer/vsw_ZINC_Natural_Breast_Cancer_1A52	vsw_ZINC_Natural_Breast_Cancer_1A52-MMGBSA_1-001.maegz
	ZINC000252463732	198319	natural-products.231623	45686.1	45686.1																																			589704	/home/nagmibano/Desktop/Breast_Cancer/vsw_ZINC_Natural_Breast_Cancer_1A52	vsw_ZINC_Natural_Breast_Cancer_1A52-MMGBSA_1-001.maegz
	ZINC000217822364	198320	natural-products.103654	45686.1	45686.1																																			241287	/home/nagmibano/Desktop/Breast_Cancer/vsw_ZINC_Natural_Breast_Cancer_1A52	vsw_ZINC_Natural_Breast_Cancer_1A52-MMGBSA_1-001.maegz
	ZINC000253387698	198321	natural-products.213879	45686.1	45686.1																																			516946	/home/nagmibano/Desktop/Breast_Cancer/vsw_ZINC_Natural_Breast_Cancer_1A52	vsw_ZINC_Natural_Breast_Cancer_1A52-MMGBSA_1-001.maegz
	ZINC000000899129	198322	natural-products.33033	45686.1	45686.1																																			72129	/home/nagmibano/Desktop/Breast_Cancer/vsw_ZINC_Natural_Breast_Cancer_1A52	vsw_ZINC_Natural_Breast_Cancer_1A52-MMGBSA_1-001.maegz
	ZINC000002210092	198323	natural-products.64749	45686.1	45686.1																																			144991	/home/nagmibano/Desktop/Breast_Cancer/vsw_ZINC_Natural_Breast_Cancer_1A52	vsw_ZINC_Natural_Breast_Cancer_1A52-MMGBSA_1-001.maegz
	ZINC000000004046	198324	natural-products.103073	45686.1	45686.1																																			239158	/home/nagmibano/Desktop/Breast_Cancer/vsw_ZINC_Natural_Breast_Cancer_1A52	vsw_ZINC_Natural_Breast_Cancer_1A52-MMGBSA_1-001.maegz
	ZINC000100656345	198325	natural-products.141816	45686.1	45686.1																																			347311	/home/nagmibano/Desktop/Breast_Cancer/vsw_ZINC_Natural_Breast_Cancer_1A52	vsw_ZINC_Natural_Breast_Cancer_1A52-MMGBSA_1-001.maegz
	ZINC000250762741	198326	natural-products.2730	45686.1	45686.1																																			5546	/home/nagmibano/Desktop/Breast_Cancer/vsw_ZINC_Natural_Breast_Cancer_1A52	vsw_ZINC_Natural_Breast_Cancer_1A52-MMGBSA_1-001.maegz
	ZINC000000232085	198327	natural-products.68648	45686.1	45686.1																																			153136	/home/nagmibano/Desktop/Breast_Cancer/vsw_ZINC_Natural_Breast_Cancer_1A52	vsw_ZINC_Natural_Breast_Cancer_1A52-MMGBSA_1-001.maegz
	ZINC000000058029	198328	natural-products.86682	45686.1	45686.1																																			200635	/home/nagmibano/Desktop/Breast_Cancer/vsw_ZINC_Natural_Breast_Cancer_1A52	vsw_ZINC_Natural_Breast_Cancer_1A52-MMGBSA_1-001.maegz
	ZINC000006725014	198329	natural-products.245538	45686.1	45686.1																																			621832	/home/nagmibano/Desktop/Breast_Cancer/vsw_ZINC_Natural_Breast_Cancer_1A52	vsw_ZINC_Natural_Breast_Cancer_1A52-MMGBSA_1-001.maegz
	ZINC000048983245	198330	natural-products.39850	45686.1	45686.1																																			88965	/home/nagmibano/Desktop/Breast_Cancer/vsw_ZINC_Natural_Breast_Cancer_1A52	vsw_ZINC_Natural_Breast_Cancer_1A52-MMGBSA_1-001.maegz
	ZINC000004743297	198331	natural-products.184227	45686.1	45686.1																																			443867	/home/nagmibano/Desktop/Breast_Cancer/vsw_ZINC_Natural_Breast_Cancer_1A52	vsw_ZINC_Natural_Breast_Cancer_1A52-MMGBSA_1-001.maegz
	ZINC000257612192	198332	natural-products.115315	45686.1	45686.1																																			274116	/home/nagmibano/Desktop/Breast_Cancer/vsw_ZINC_Natural_Breast_Cancer_1A52	vsw_ZINC_Natural_Breast_Cancer_1A52-MMGBSA_1-001.maegz
	ZINC000070454955	198333	natural-products.13410	45686.1	45686.1																																			27642	/home/nagmibano/Desktop/Breast_Cancer/vsw_ZINC_Natural_Breast_Cancer_1A52	vsw_ZINC_Natural_Breast_Cancer_1A52-MMGBSA_1-001.maegz
	ZINC000000618633	198334	natural-products.89267	45686.1	45686.1																																			205576	/home/nagmibano/Desktop/Breast_Cancer/vsw_ZINC_Natural_Breast_Cancer_1A52	vsw_ZINC_Natural_Breast_Cancer_1A52-MMGBSA_1-001.maegz
	ZINC000014504384	198335	natural-products.80302	45686.1	45686.1																																			185708	/home/nagmibano/Desktop/Breast_Cancer/vsw_ZINC_Natural_Breast_Cancer_1A52	vsw_ZINC_Natural_Breast_Cancer_1A52-MMGBSA_1-001.maegz
	ZINC000004027038	198336	natural-products.51941	45686.1	45686.1																																			120698	/home/nagmibano/Desktop/Breast_Cancer/vsw_ZINC_Natural_Breast_Cancer_1A52	vsw_ZINC_Natural_Breast_Cancer_1A52-MMGBSA_1-001.maegz
	ZINC000014677201	198337	natural-products.35899	45686.1	45686.1																																			78972	/home/nagmibano/Desktop/Breast_Cancer/vsw_ZINC_Natural_Breast_Cancer_1A52	vsw_ZINC_Natural_Breast_Cancer_1A52-MMGBSA_1-001.maegz
	ZINC000004098027	198338	natural-products.179788	45686.1	45686.1																																			436573	/home/nagmibano/Desktop/Breast_Cancer/vsw_ZINC_Natural_Breast_Cancer_1A52	vsw_ZINC_Natural_Breast_Cancer_1A52-MMGBSA_1-001.maegz
	ZINC000014682802	198339	natural-products.187553	45686.1	45686.1																																			449611	/home/nagmibano/Desktop/Breast_Cancer/vsw_ZINC_Natural_Breast_Cancer_1A52	vsw_ZINC_Natural_Breast_Cancer_1A52-MMGBSA_1-001.maegz
	ZINC000000174826	198340	natural-products.81161	45686.1	45686.1																																			187664	/home/nagmibano/Desktop/Breast_Cancer/vsw_ZINC_Natural_Breast_Cancer_1A52	vsw_ZINC_Natural_Breast_Cancer_1A52-MMGBSA_1-001.maegz
	ZINC000070454305	198341	natural-products.267462	45686.1	45686.1																																			680648	/home/nagmibano/Desktop/Breast_Cancer/vsw_ZINC_Natural_Breast_Cancer_1A52	vsw_ZINC_Natural_Breast_Cancer_1A52-MMGBSA_1-001.maegz
	ZINC000000184643	198342	natural-products.87781	45686.1	45686.1																																			202767	/home/nagmibano/Desktop/Breast_Cancer/vsw_ZINC_Natural_Breast_Cancer_1A52	vsw_ZINC_Natural_Breast_Cancer_1A52-MMGBSA_1-001.maegz
	ZINC000006262337	198343	natural-products.245017	45686.1	45686.1																																			620723	/home/nagmibano/Desktop/Breast_Cancer/vsw_ZINC_Natural_Breast_Cancer_1A52	vsw_ZINC_Natural_Breast_Cancer_1A52-MMGBSA_1-001.maegz
	ZINC000000307989	198344	natural-products.88696	45686.1	45686.1																																			204710	/home/nagmibano/Desktop/Breast_Cancer/vsw_ZINC_Natural_Breast_Cancer_1A52	vsw_ZINC_Natural_Breast_Cancer_1A52-MMGBSA_1-001.maegz
	ZINC000000899890	198345	natural-products.51498	45686.1	45686.1																																			119955	/home/nagmibano/Desktop/Breast_Cancer/vsw_ZINC_Natural_Breast_Cancer_1A52	vsw_ZINC_Natural_Breast_Cancer_1A52-MMGBSA_1-001.maegz
	ZINC000004027030	198346	natural-products.51937	45686.1	45686.1																																			120694	/home/nagmibano/Desktop/Breast_Cancer/vsw_ZINC_Natural_Breast_Cancer_1A52	vsw_ZINC_Natural_Breast_Cancer_1A52-MMGBSA_1-001.maegz
	ZINC000004571273	198347	natural-products.1052	45686.1	45686.1																																			2372	/home/nagmibano/Desktop/Breast_Cancer/vsw_ZINC_Natural_Breast_Cancer_1A52	vsw_ZINC_Natural_Breast_Cancer_1A52-MMGBSA_1-001.maegz
	ZINC000012896326	198348	natural-products.82287	45686.1	45686.1																																			189410	/home/nagmibano/Desktop/Breast_Cancer/vsw_ZINC_Natural_Breast_Cancer_1A52	vsw_ZINC_Natural_Breast_Cancer_1A52-MMGBSA_1-001.maegz
	ZINC000003159118	198349	natural-products.67630	45686.1	45686.1																																			149951	/home/nagmibano/Desktop/Breast_Cancer/vsw_ZINC_Natural_Breast_Cancer_1A52	vsw_ZINC_Natural_Breast_Cancer_1A52-MMGBSA_1-001.maegz
	ZINC000253503932	198350	natural-products.23320	45686.1	45686.1																																			49304	/home/nagmibano/Desktop/Breast_Cancer/vsw_ZINC_Natural_Breast_Cancer_1A52	vsw_ZINC_Natural_Breast_Cancer_1A52-MMGBSA_1-001.maegz
	ZINC000085545265	198351	natural-products.44795	45686.1	45686.1																																			103276	/home/nagmibano/Desktop/Breast_Cancer/vsw_ZINC_Natural_Breast_Cancer_1A52	vsw_ZINC_Natural_Breast_Cancer_1A52-MMGBSA_1-001.maegz
	ZINC000033831574	198352	natural-products.29848	45686.1	45686.1																																			65846	/home/nagmibano/Desktop/Breast_Cancer/vsw_ZINC_Natural_Breast_Cancer_1A52	vsw_ZINC_Natural_Breast_Cancer_1A52-MMGBSA_1-001.maegz
	ZINC000059588429	198353	natural-products.192947	45686.1	45686.1																																			462197	/home/nagmibano/Desktop/Breast_Cancer/vsw_ZINC_Natural_Breast_Cancer_1A52	vsw_ZINC_Natural_Breast_Cancer_1A52-MMGBSA_1-001.maegz
	ZINC000004027035	198354	natural-products.64774	45686.1	45686.1																																			145028	/home/nagmibano/Desktop/Breast_Cancer/vsw_ZINC_Natural_Breast_Cancer_1A52	vsw_ZINC_Natural_Breast_Cancer_1A52-MMGBSA_1-001.maegz
	ZINC000085545230	198355	natural-products.45647	45686.1	45686.1																																			105172	/home/nagmibano/Desktop/Breast_Cancer/vsw_ZINC_Natural_Breast_Cancer_1A52	vsw_ZINC_Natural_Breast_Cancer_1A52-MMGBSA_1-001.maegz
	ZINC000040938655	198356	natural-products.15380	45686.1	45686.1																																			32075	/home/nagmibano/Desktop/Breast_Cancer/vsw_ZINC_Natural_Breast_Cancer_1A52	vsw_ZINC_Natural_Breast_Cancer_1A52-MMGBSA_1-001.maegz
	ZINC000229770359	198357	natural-products.40991	45686.1	45686.1																																			91445	/home/nagmibano/Desktop/Breast_Cancer/vsw_ZINC_Natural_Breast_Cancer_1A52	vsw_ZINC_Natural_Breast_Cancer_1A52-MMGBSA_1-001.maegz
	ZINC000000488592	198358	natural-products.85137	45686.1	45686.1																																			196976	/home/nagmibano/Desktop/Breast_Cancer/vsw_ZINC_Natural_Breast_Cancer_1A52	vsw_ZINC_Natural_Breast_Cancer_1A52-MMGBSA_1-001.maegz
	ZINC000096114826	198359	natural-products.149472	45686.1	45686.1																																			370107	/home/nagmibano/Desktop/Breast_Cancer/vsw_ZINC_Natural_Breast_Cancer_1A52	vsw_ZINC_Natural_Breast_Cancer_1A52-MMGBSA_1-001.maegz
	ZINC000000338283	198360	natural-products.7864	45686.1	45686.1																																			16124	/home/nagmibano/Desktop/Breast_Cancer/vsw_ZINC_Natural_Breast_Cancer_1A52	vsw_ZINC_Natural_Breast_Cancer_1A52-MMGBSA_1-001.maegz
	ZINC000013340900	198361	natural-products.234618	45686.1	45686.1																																			597894	/home/nagmibano/Desktop/Breast_Cancer/vsw_ZINC_Natural_Breast_Cancer_1A52	vsw_ZINC_Natural_Breast_Cancer_1A52-MMGBSA_1-001.maegz
	ZINC000058169438	198362	natural-products.188566	45686.1	45686.1																																			451620	/home/nagmibano/Desktop/Breast_Cancer/vsw_ZINC_Natural_Breast_Cancer_1A52	vsw_ZINC_Natural_Breast_Cancer_1A52-MMGBSA_1-001.maegz
	ZINC000217832076	198363	natural-products.106892	45686.1	45686.1																																			249394	/home/nagmibano/Desktop/Breast_Cancer/vsw_ZINC_Natural_Breast_Cancer_1A52	vsw_ZINC_Natural_Breast_Cancer_1A52-MMGBSA_1-001.maegz
	ZINC000006071442	198364	natural-products.16313	45686.1	45686.1																																			34248	/home/nagmibano/Desktop/Breast_Cancer/vsw_ZINC_Natural_Breast_Cancer_1A52	vsw_ZINC_Natural_Breast_Cancer_1A52-MMGBSA_1-001.maegz
	ZINC000002036738	198365	natural-products.32723	45686.1	45686.1																																			71526	/home/nagmibano/Desktop/Breast_Cancer/vsw_ZINC_Natural_Breast_Cancer_1A52	vsw_ZINC_Natural_Breast_Cancer_1A52-MMGBSA_1-001.maegz
	ZINC000253404201	198366	natural-products.206076	45686.1	45686.1																																			495494	/home/nagmibano/Desktop/Breast_Cancer/vsw_ZINC_Natural_Breast_Cancer_1A52	vsw_ZINC_Natural_Breast_Cancer_1A52-MMGBSA_1-001.maegz
	ZINC000252694574	198367	natural-products.7460	45686.1	45686.1																																			15476	/home/nagmibano/Desktop/Breast_Cancer/vsw_ZINC_Natural_Breast_Cancer_1A52	vsw_ZINC_Natural_Breast_Cancer_1A52-MMGBSA_1-001.maegz
	ZINC000015954165	198368	natural-products.79306	45686.1	45686.1																																			183902	/home/nagmibano/Desktop/Breast_Cancer/vsw_ZINC_Natural_Breast_Cancer_1A52	vsw_ZINC_Natural_Breast_Cancer_1A52-MMGBSA_1-001.maegz
	ZINC000002123135	198369	natural-products.160664	45686.1	45686.1																																			395581	/home/nagmibano/Desktop/Breast_Cancer/vsw_ZINC_Natural_Breast_Cancer_1A52	vsw_ZINC_Natural_Breast_Cancer_1A52-MMGBSA_1-001.maegz
	ZINC000100305206	198370	natural-products.148243	45686.1	45686.1																																			366336	/home/nagmibano/Desktop/Breast_Cancer/vsw_ZINC_Natural_Breast_Cancer_1A52	vsw_ZINC_Natural_Breast_Cancer_1A52-MMGBSA_1-001.maegz
	ZINC000000753986	198371	natural-products.247431	45686.1	45686.1																																			626002	/home/nagmibano/Desktop/Breast_Cancer/vsw_ZINC_Natural_Breast_Cancer_1A52	vsw_ZINC_Natural_Breast_Cancer_1A52-MMGBSA_1-001.maegz
	ZINC000038877933	198372	natural-products.15944	45686.1	45686.1																																			33552	/home/nagmibano/Desktop/Breast_Cancer/vsw_ZINC_Natural_Breast_Cancer_1A52	vsw_ZINC_Natural_Breast_Cancer_1A52-MMGBSA_1-001.maegz
	ZINC000004025127	198373	natural-products.243836	45686.1	45686.1																																			618767	/home/nagmibano/Desktop/Breast_Cancer/vsw_ZINC_Natural_Breast_Cancer_1A52	vsw_ZINC_Natural_Breast_Cancer_1A52-MMGBSA_1-001.maegz
	ZINC000015273654	198374	natural-products.12938	45686.1	45686.1																																			26800	/home/nagmibano/Desktop/Breast_Cancer/vsw_ZINC_Natural_Breast_Cancer_1A52	vsw_ZINC_Natural_Breast_Cancer_1A52-MMGBSA_1-001.maegz
	ZINC000085547657	198375	natural-products.28065	45686.1	45686.1																																			61888	/home/nagmibano/Desktop/Breast_Cancer/vsw_ZINC_Natural_Breast_Cancer_1A52	vsw_ZINC_Natural_Breast_Cancer_1A52-MMGBSA_1-001.maegz
	ZINC000248331111	198376	natural-products.227973	45686.1	45686.1																																			575487	/home/nagmibano/Desktop/Breast_Cancer/vsw_ZINC_Natural_Breast_Cancer_1A52	vsw_ZINC_Natural_Breast_Cancer_1A52-MMGBSA_1-001.maegz
	ZINC000096111728	198377	natural-products.227217	45686.1	45686.1																																			571675	/home/nagmibano/Desktop/Breast_Cancer/vsw_ZINC_Natural_Breast_Cancer_1A52	vsw_ZINC_Natural_Breast_Cancer_1A52-MMGBSA_1-001.maegz
	ZINC000013507095	198378	natural-products.199903	45686.1	45686.1																																			479803	/home/nagmibano/Desktop/Breast_Cancer/vsw_ZINC_Natural_Breast_Cancer_1A52	vsw_ZINC_Natural_Breast_Cancer_1A52-MMGBSA_1-001.maegz
	ZINC000002090319	198379	natural-products.62104	45686.1	45686.1																																			140179	/home/nagmibano/Desktop/Breast_Cancer/vsw_ZINC_Natural_Breast_Cancer_1A52	vsw_ZINC_Natural_Breast_Cancer_1A52-MMGBSA_1-001.maegz
	ZINC000004084940	198380	natural-products.179778	45686.1	45686.1																																			436563	/home/nagmibano/Desktop/Breast_Cancer/vsw_ZINC_Natural_Breast_Cancer_1A52	vsw_ZINC_Natural_Breast_Cancer_1A52-MMGBSA_1-001.maegz
	ZINC000014723310	198381	natural-products.117975	45686.1	45686.1																																			279617	/home/nagmibano/Desktop/Breast_Cancer/vsw_ZINC_Natural_Breast_Cancer_1A52	vsw_ZINC_Natural_Breast_Cancer_1A52-MMGBSA_1-001.maegz
	ZINC000035377238	198382	natural-products.236488	45686.1	45686.1																																			601396	/home/nagmibano/Desktop/Breast_Cancer/vsw_ZINC_Natural_Breast_Cancer_1A52	vsw_ZINC_Natural_Breast_Cancer_1A52-MMGBSA_1-001.maegz
	ZINC000004081615	198383	natural-products.184112	45686.1	45686.1																																			443705	/home/nagmibano/Desktop/Breast_Cancer/vsw_ZINC_Natural_Breast_Cancer_1A52	vsw_ZINC_Natural_Breast_Cancer_1A52-MMGBSA_1-001.maegz
	ZINC000085645217	198384	natural-products.127502	45686.1	45686.1																																			309796	/home/nagmibano/Desktop/Breast_Cancer/vsw_ZINC_Natural_Breast_Cancer_1A52	vsw_ZINC_Natural_Breast_Cancer_1A52-MMGBSA_1-001.maegz
	ZINC000031161457	198385	natural-products.224899	45686.1	45686.1																																			567012	/home/nagmibano/Desktop/Breast_Cancer/vsw_ZINC_Natural_Breast_Cancer_1A52	vsw_ZINC_Natural_Breast_Cancer_1A52-MMGBSA_1-001.maegz
	ZINC000253387696	198386	natural-products.213960	45686.1	45686.1																																			517214	/home/nagmibano/Desktop/Breast_Cancer/vsw_ZINC_Natural_Breast_Cancer_1A52	vsw_ZINC_Natural_Breast_Cancer_1A52-MMGBSA_1-001.maegz
	ZINC000012153448	198387	natural-products.44080	45686.1	45686.1																																			100584	/home/nagmibano/Desktop/Breast_Cancer/vsw_ZINC_Natural_Breast_Cancer_1A52	vsw_ZINC_Natural_Breast_Cancer_1A52-MMGBSA_1-001.maegz
	ZINC000039580754	198388	natural-products.156332	45686.1	45686.1																																			388117	/home/nagmibano/Desktop/Breast_Cancer/vsw_ZINC_Natural_Breast_Cancer_1A52	vsw_ZINC_Natural_Breast_Cancer_1A52-MMGBSA_1-001.maegz
	ZINC000100392377	198389	natural-products.250088	45686.1	45686.1																																			631075	/home/nagmibano/Desktop/Breast_Cancer/vsw_ZINC_Natural_Breast_Cancer_1A52	vsw_ZINC_Natural_Breast_Cancer_1A52-MMGBSA_1-001.maegz
	ZINC000000058060	198390	natural-products.61739	45686.1	45686.1																																			139393	/home/nagmibano/Desktop/Breast_Cancer/vsw_ZINC_Natural_Breast_Cancer_1A52	vsw_ZINC_Natural_Breast_Cancer_1A52-MMGBSA_1-001.maegz
	ZINC000000355023	198391	natural-products.99871	45686.1	45686.1																																			228937	/home/nagmibano/Desktop/Breast_Cancer/vsw_ZINC_Natural_Breast_Cancer_1A52	vsw_ZINC_Natural_Breast_Cancer_1A52-MMGBSA_1-001.maegz
	ZINC000070451215	198392	natural-products.22	45686.1	45686.1																																			35	/home/nagmibano/Desktop/Breast_Cancer/vsw_ZINC_Natural_Breast_Cancer_1A52	vsw_ZINC_Natural_Breast_Cancer_1A52-MMGBSA_1-001.maegz
	ZINC000253401725	198393	natural-products.215043	45686.1	45686.1																																			521133	/home/nagmibano/Desktop/Breast_Cancer/vsw_ZINC_Natural_Breast_Cancer_1A52	vsw_ZINC_Natural_Breast_Cancer_1A52-MMGBSA_1-001.maegz
	ZINC000031155251	198394	natural-products.57347	45686.1	45686.1																																			130918	/home/nagmibano/Desktop/Breast_Cancer/vsw_ZINC_Natural_Breast_Cancer_1A52	vsw_ZINC_Natural_Breast_Cancer_1A52-MMGBSA_1-001.maegz
	ZINC000015258225	198395	natural-products.42339	45686.1	45686.1																																			95052	/home/nagmibano/Desktop/Breast_Cancer/vsw_ZINC_Natural_Breast_Cancer_1A52	vsw_ZINC_Natural_Breast_Cancer_1A52-MMGBSA_1-001.maegz
	ZINC000077266562	198396	natural-products.135186	45686.1	45686.1																																			329621	/home/nagmibano/Desktop/Breast_Cancer/vsw_ZINC_Natural_Breast_Cancer_1A52	vsw_ZINC_Natural_Breast_Cancer_1A52-MMGBSA_1-001.maegz
	ZINC000085549740	198397	natural-products.33995	45686.1	45686.1																																			74516	/home/nagmibano/Desktop/Breast_Cancer/vsw_ZINC_Natural_Breast_Cancer_1A52	vsw_ZINC_Natural_Breast_Cancer_1A52-MMGBSA_1-001.maegz
	ZINC000253396129	198398	natural-products.212979	45686.1	45686.1																																			514471	/home/nagmibano/Desktop/Breast_Cancer/vsw_ZINC_Natural_Breast_Cancer_1A52	vsw_ZINC_Natural_Breast_Cancer_1A52-MMGBSA_1-001.maegz
	ZINC000218025728	198399	natural-products.108608	45686.1	45686.1																																			254170	/home/nagmibano/Desktop/Breast_Cancer/vsw_ZINC_Natural_Breast_Cancer_1A52	vsw_ZINC_Natural_Breast_Cancer_1A52-MMGBSA_1-001.maegz
	ZINC000020761823	198400	natural-products.99808	45686.1	45686.1																																			228798	/home/nagmibano/Desktop/Breast_Cancer/vsw_ZINC_Natural_Breast_Cancer_1A52	vsw_ZINC_Natural_Breast_Cancer_1A52-MMGBSA_1-001.maegz
	ZINC000000057927	198401	natural-products.71603	45686.1	45686.1																																			161488	/home/nagmibano/Desktop/Breast_Cancer/vsw_ZINC_Natural_Breast_Cancer_1A52	vsw_ZINC_Natural_Breast_Cancer_1A52-MMGBSA_1-001.maegz
	ZINC000000301515	198402	natural-products.88849	45686.1	45686.1																																			204974	/home/nagmibano/Desktop/Breast_Cancer/vsw_ZINC_Natural_Breast_Cancer_1A52	vsw_ZINC_Natural_Breast_Cancer_1A52-MMGBSA_1-001.maegz
	ZINC000200722181	198403	natural-products.134907	45686.1	45686.1																																			328974	/home/nagmibano/Desktop/Breast_Cancer/vsw_ZINC_Natural_Breast_Cancer_1A52	vsw_ZINC_Natural_Breast_Cancer_1A52-MMGBSA_1-001.maegz
	ZINC000001636652	198404	natural-products.18725	45686.1	45686.1																																			39305	/home/nagmibano/Desktop/Breast_Cancer/vsw_ZINC_Natural_Breast_Cancer_1A52	vsw_ZINC_Natural_Breast_Cancer_1A52-MMGBSA_1-001.maegz
	ZINC000000007267	198405	natural-products.39678	45686.1	45686.1																																			88474	/home/nagmibano/Desktop/Breast_Cancer/vsw_ZINC_Natural_Breast_Cancer_1A52	vsw_ZINC_Natural_Breast_Cancer_1A52-MMGBSA_1-001.maegz
	ZINC000015211904	198406	natural-products.80037	45686.1	45686.1																																			185268	/home/nagmibano/Desktop/Breast_Cancer/vsw_ZINC_Natural_Breast_Cancer_1A52	vsw_ZINC_Natural_Breast_Cancer_1A52-MMGBSA_1-001.maegz
	ZINC000000192539	198407	natural-products.79583	45686.1	45686.1																																			184406	/home/nagmibano/Desktop/Breast_Cancer/vsw_ZINC_Natural_Breast_Cancer_1A52	vsw_ZINC_Natural_Breast_Cancer_1A52-MMGBSA_1-001.maegz
	ZINC000002114200	198408	natural-products.158840	45686.1	45686.1																																			392619	/home/nagmibano/Desktop/Breast_Cancer/vsw_ZINC_Natural_Breast_Cancer_1A52	vsw_ZINC_Natural_Breast_Cancer_1A52-MMGBSA_1-001.maegz
	ZINC000013340868	198409	natural-products.30704	45686.1	45686.1																																			67398	/home/nagmibano/Desktop/Breast_Cancer/vsw_ZINC_Natural_Breast_Cancer_1A52	vsw_ZINC_Natural_Breast_Cancer_1A52-MMGBSA_1-001.maegz
	ZINC000000284207	198410	natural-products.31027	45686.1	45686.1																																			67916	/home/nagmibano/Desktop/Breast_Cancer/vsw_ZINC_Natural_Breast_Cancer_1A52	vsw_ZINC_Natural_Breast_Cancer_1A52-MMGBSA_1-001.maegz
	ZINC000005849365	198411	natural-products.238426	45686.1	45686.1																																			605756	/home/nagmibano/Desktop/Breast_Cancer/vsw_ZINC_Natural_Breast_Cancer_1A52	vsw_ZINC_Natural_Breast_Cancer_1A52-MMGBSA_1-001.maegz
	ZINC000077257181	198412	natural-products.10795	45686.1	45686.1																																			22075	/home/nagmibano/Desktop/Breast_Cancer/vsw_ZINC_Natural_Breast_Cancer_1A52	vsw_ZINC_Natural_Breast_Cancer_1A52-MMGBSA_1-001.maegz
	ZINC000004064009	198413	natural-products.186481	45686.1	45686.1																																			447745	/home/nagmibano/Desktop/Breast_Cancer/vsw_ZINC_Natural_Breast_Cancer_1A52	vsw_ZINC_Natural_Breast_Cancer_1A52-MMGBSA_1-001.maegz
	ZINC000085547599	198414	natural-products.48873	45686.1	45686.1																																			111813	/home/nagmibano/Desktop/Breast_Cancer/vsw_ZINC_Natural_Breast_Cancer_1A52	vsw_ZINC_Natural_Breast_Cancer_1A52-MMGBSA_1-001.maegz
	ZINC000217936079	198415	natural-products.109485	45686.1	45686.1																																			256223	/home/nagmibano/Desktop/Breast_Cancer/vsw_ZINC_Natural_Breast_Cancer_1A52	vsw_ZINC_Natural_Breast_Cancer_1A52-MMGBSA_1-001.maegz
	ZINC000005368587	198416	natural-products.16244	45686.1	45686.1																																			34095	/home/nagmibano/Desktop/Breast_Cancer/vsw_ZINC_Natural_Breast_Cancer_1A52	vsw_ZINC_Natural_Breast_Cancer_1A52-MMGBSA_1-001.maegz
	ZINC000032183481	198417	natural-products.234806	45686.1	45686.1																																			598275	/home/nagmibano/Desktop/Breast_Cancer/vsw_ZINC_Natural_Breast_Cancer_1A52	vsw_ZINC_Natural_Breast_Cancer_1A52-MMGBSA_1-001.maegz
	ZINC000217793368	198418	natural-products.108314	45686.1	45686.1																																			253419	/home/nagmibano/Desktop/Breast_Cancer/vsw_ZINC_Natural_Breast_Cancer_1A52	vsw_ZINC_Natural_Breast_Cancer_1A52-MMGBSA_1-001.maegz
	ZINC000218027350	198419	natural-products.108614	45686.1	45686.1																																			254179	/home/nagmibano/Desktop/Breast_Cancer/vsw_ZINC_Natural_Breast_Cancer_1A52	vsw_ZINC_Natural_Breast_Cancer_1A52-MMGBSA_1-001.maegz
	ZINC000198898722	198420	natural-products.111188	45686.1	45686.1																																			260567	/home/nagmibano/Desktop/Breast_Cancer/vsw_ZINC_Natural_Breast_Cancer_1A52	vsw_ZINC_Natural_Breast_Cancer_1A52-MMGBSA_1-001.maegz
	ZINC000096116506	198421	natural-products.145990	45686.1	45686.1																																			359742	/home/nagmibano/Desktop/Breast_Cancer/vsw_ZINC_Natural_Breast_Cancer_1A52	vsw_ZINC_Natural_Breast_Cancer_1A52-MMGBSA_1-001.maegz
	ZINC000000407802	198422	natural-products.80171	45686.1	45686.1																																			185492	/home/nagmibano/Desktop/Breast_Cancer/vsw_ZINC_Natural_Breast_Cancer_1A52	vsw_ZINC_Natural_Breast_Cancer_1A52-MMGBSA_1-001.maegz
	ZINC000000174664	198423	natural-products.100532	45686.1	45686.1																																			230699	/home/nagmibano/Desktop/Breast_Cancer/vsw_ZINC_Natural_Breast_Cancer_1A52	vsw_ZINC_Natural_Breast_Cancer_1A52-MMGBSA_1-001.maegz
	ZINC000003406544	198424	natural-products.67593	45686.1	45686.1																																			149898	/home/nagmibano/Desktop/Breast_Cancer/vsw_ZINC_Natural_Breast_Cancer_1A52	vsw_ZINC_Natural_Breast_Cancer_1A52-MMGBSA_1-001.maegz
	ZINC000003860201	198425	natural-products.32138	45686.1	45686.1																																			70026	/home/nagmibano/Desktop/Breast_Cancer/vsw_ZINC_Natural_Breast_Cancer_1A52	vsw_ZINC_Natural_Breast_Cancer_1A52-MMGBSA_1-001.maegz
	ZINC000002344855	198426	natural-products.54663	45686.1	45686.1																																			125372	/home/nagmibano/Desktop/Breast_Cancer/vsw_ZINC_Natural_Breast_Cancer_1A52	vsw_ZINC_Natural_Breast_Cancer_1A52-MMGBSA_1-001.maegz
	ZINC000002118974	198427	natural-products.94644	45686.1	45686.1																																			214156	/home/nagmibano/Desktop/Breast_Cancer/vsw_ZINC_Natural_Breast_Cancer_1A52	vsw_ZINC_Natural_Breast_Cancer_1A52-MMGBSA_1-001.maegz
	ZINC000000525507	198428	natural-products.247428	45686.1	45686.1																																			625999	/home/nagmibano/Desktop/Breast_Cancer/vsw_ZINC_Natural_Breast_Cancer_1A52	vsw_ZINC_Natural_Breast_Cancer_1A52-MMGBSA_1-001.maegz
	ZINC000000111938	198429	natural-products.84565	45686.1	45686.1																																			194959	/home/nagmibano/Desktop/Breast_Cancer/vsw_ZINC_Natural_Breast_Cancer_1A52	vsw_ZINC_Natural_Breast_Cancer_1A52-MMGBSA_1-001.maegz
	ZINC000006093875	198430	natural-products.16228	45686.1	45686.1																																			34055	/home/nagmibano/Desktop/Breast_Cancer/vsw_ZINC_Natural_Breast_Cancer_1A52	vsw_ZINC_Natural_Breast_Cancer_1A52-MMGBSA_1-001.maegz
	ZINC000004023051	198431	natural-products.28584	45686.1	45686.1																																			63097	/home/nagmibano/Desktop/Breast_Cancer/vsw_ZINC_Natural_Breast_Cancer_1A52	vsw_ZINC_Natural_Breast_Cancer_1A52-MMGBSA_1-001.maegz
	ZINC000002841099	198432	natural-products.53063	45686.1	45686.1																																			122490	/home/nagmibano/Desktop/Breast_Cancer/vsw_ZINC_Natural_Breast_Cancer_1A52	vsw_ZINC_Natural_Breast_Cancer_1A52-MMGBSA_1-001.maegz
	ZINC000004236315	198433	natural-products.263144	45686.1	45686.1																																			671082	/home/nagmibano/Desktop/Breast_Cancer/vsw_ZINC_Natural_Breast_Cancer_1A52	vsw_ZINC_Natural_Breast_Cancer_1A52-MMGBSA_1-001.maegz
	ZINC000225438310	198434	natural-products.49828	45686.1	45686.1																																			114090	/home/nagmibano/Desktop/Breast_Cancer/vsw_ZINC_Natural_Breast_Cancer_1A52	vsw_ZINC_Natural_Breast_Cancer_1A52-MMGBSA_1-001.maegz
	ZINC000008764693	198435	natural-products.168741	45686.1	45686.1																																			411967	/home/nagmibano/Desktop/Breast_Cancer/vsw_ZINC_Natural_Breast_Cancer_1A52	vsw_ZINC_Natural_Breast_Cancer_1A52-MMGBSA_1-001.maegz
	ZINC000004081337	198436	natural-products.184274	45686.1	45686.1																																			443939	/home/nagmibano/Desktop/Breast_Cancer/vsw_ZINC_Natural_Breast_Cancer_1A52	vsw_ZINC_Natural_Breast_Cancer_1A52-MMGBSA_1-001.maegz
	ZINC000096111666	198437	natural-products.229456	45686.1	45686.1																																			580575	/home/nagmibano/Desktop/Breast_Cancer/vsw_ZINC_Natural_Breast_Cancer_1A52	vsw_ZINC_Natural_Breast_Cancer_1A52-MMGBSA_1-001.maegz
	ZINC000000299218	198438	natural-products.81443	45686.1	45686.1																																			188174	/home/nagmibano/Desktop/Breast_Cancer/vsw_ZINC_Natural_Breast_Cancer_1A52	vsw_ZINC_Natural_Breast_Cancer_1A52-MMGBSA_1-001.maegz
	ZINC000004073943	198439	natural-products.180679	45686.1	45686.1																																			437925	/home/nagmibano/Desktop/Breast_Cancer/vsw_ZINC_Natural_Breast_Cancer_1A52	vsw_ZINC_Natural_Breast_Cancer_1A52-MMGBSA_1-001.maegz
	ZINC000000095166	198440	natural-products.87246	45686.1	45686.1																																			201759	/home/nagmibano/Desktop/Breast_Cancer/vsw_ZINC_Natural_Breast_Cancer_1A52	vsw_ZINC_Natural_Breast_Cancer_1A52-MMGBSA_1-001.maegz
	ZINC000019912966	198441	natural-products.71046	45686.1	45686.1																																			159672	/home/nagmibano/Desktop/Breast_Cancer/vsw_ZINC_Natural_Breast_Cancer_1A52	vsw_ZINC_Natural_Breast_Cancer_1A52-MMGBSA_1-001.maegz
	ZINC000230207511	198442	natural-products.131220	45686.1	45686.1																																			319673	/home/nagmibano/Desktop/Breast_Cancer/vsw_ZINC_Natural_Breast_Cancer_1A52	vsw_ZINC_Natural_Breast_Cancer_1A52-MMGBSA_1-001.maegz
	ZINC000096114363	198443	natural-products.150595	45686.1	45686.1																																			373564	/home/nagmibano/Desktop/Breast_Cancer/vsw_ZINC_Natural_Breast_Cancer_1A52	vsw_ZINC_Natural_Breast_Cancer_1A52-MMGBSA_1-001.maegz
	ZINC000004098455	198444	natural-products.47934	45686.1	45686.1																																			109659	/home/nagmibano/Desktop/Breast_Cancer/vsw_ZINC_Natural_Breast_Cancer_1A52	vsw_ZINC_Natural_Breast_Cancer_1A52-MMGBSA_1-001.maegz
	ZINC000095910404	198445	natural-products.38240	45686.1	45686.1																																			83892	/home/nagmibano/Desktop/Breast_Cancer/vsw_ZINC_Natural_Breast_Cancer_1A52	vsw_ZINC_Natural_Breast_Cancer_1A52-MMGBSA_1-001.maegz
	ZINC000199838004	198446	natural-products.267345	45686.1	45686.1																																			680462	/home/nagmibano/Desktop/Breast_Cancer/vsw_ZINC_Natural_Breast_Cancer_1A52	vsw_ZINC_Natural_Breast_Cancer_1A52-MMGBSA_1-001.maegz
	ZINC000095910609	198447	natural-products.226742	45686.1	45686.1																																			570807	/home/nagmibano/Desktop/Breast_Cancer/vsw_ZINC_Natural_Breast_Cancer_1A52	vsw_ZINC_Natural_Breast_Cancer_1A52-MMGBSA_1-001.maegz
	ZINC000253499791	198448	natural-products.207231	45686.1	45686.1																																			498822	/home/nagmibano/Desktop/Breast_Cancer/vsw_ZINC_Natural_Breast_Cancer_1A52	vsw_ZINC_Natural_Breast_Cancer_1A52-MMGBSA_1-001.maegz
	ZINC000005905676	198449	natural-products.245150	45686.1	45686.1																																			620958	/home/nagmibano/Desktop/Breast_Cancer/vsw_ZINC_Natural_Breast_Cancer_1A52	vsw_ZINC_Natural_Breast_Cancer_1A52-MMGBSA_1-001.maegz
	ZINC000014719974	198450	natural-products.55518	45686.1	45686.1																																			126768	/home/nagmibano/Desktop/Breast_Cancer/vsw_ZINC_Natural_Breast_Cancer_1A52	vsw_ZINC_Natural_Breast_Cancer_1A52-MMGBSA_1-001.maegz
	ZINC000013459548	198451	natural-products.118584	45686.1	45686.1																																			280597	/home/nagmibano/Desktop/Breast_Cancer/vsw_ZINC_Natural_Breast_Cancer_1A52	vsw_ZINC_Natural_Breast_Cancer_1A52-MMGBSA_1-001.maegz
	ZINC000000284203	198452	natural-products.89250	45686.1	45686.1																																			205555	/home/nagmibano/Desktop/Breast_Cancer/vsw_ZINC_Natural_Breast_Cancer_1A52	vsw_ZINC_Natural_Breast_Cancer_1A52-MMGBSA_1-001.maegz
	ZINC000096113735	198453	natural-products.146945	45686.1	45686.1																																			362315	/home/nagmibano/Desktop/Breast_Cancer/vsw_ZINC_Natural_Breast_Cancer_1A52	vsw_ZINC_Natural_Breast_Cancer_1A52-MMGBSA_1-001.maegz
	ZINC000004236158	198454	natural-products.261385	45686.1	45686.1																																			667959	/home/nagmibano/Desktop/Breast_Cancer/vsw_ZINC_Natural_Breast_Cancer_1A52	vsw_ZINC_Natural_Breast_Cancer_1A52-MMGBSA_1-001.maegz
	ZINC000014454082	198455	natural-products.234780	45686.1	45686.1																																			598206	/home/nagmibano/Desktop/Breast_Cancer/vsw_ZINC_Natural_Breast_Cancer_1A52	vsw_ZINC_Natural_Breast_Cancer_1A52-MMGBSA_1-001.maegz
	ZINC000011867249	198456	natural-products.240244	45686.1	45686.1																																			611049	/home/nagmibano/Desktop/Breast_Cancer/vsw_ZINC_Natural_Breast_Cancer_1A52	vsw_ZINC_Natural_Breast_Cancer_1A52-MMGBSA_1-001.maegz
	ZINC000005158262	198457	natural-products.127986	45686.1	45686.1																																			310408	/home/nagmibano/Desktop/Breast_Cancer/vsw_ZINC_Natural_Breast_Cancer_1A52	vsw_ZINC_Natural_Breast_Cancer_1A52-MMGBSA_1-001.maegz
	ZINC000002391938	198458	natural-products.54360	45686.1	45686.1																																			124894	/home/nagmibano/Desktop/Breast_Cancer/vsw_ZINC_Natural_Breast_Cancer_1A52	vsw_ZINC_Natural_Breast_Cancer_1A52-MMGBSA_1-001.maegz
	ZINC000006262330	198459	natural-products.244910	45686.1	45686.1																																			620549	/home/nagmibano/Desktop/Breast_Cancer/vsw_ZINC_Natural_Breast_Cancer_1A52	vsw_ZINC_Natural_Breast_Cancer_1A52-MMGBSA_1-001.maegz
	ZINC000585660638	198460	natural-products.118691	45686.1	45686.1																																			280850	/home/nagmibano/Desktop/Breast_Cancer/vsw_ZINC_Natural_Breast_Cancer_1A52	vsw_ZINC_Natural_Breast_Cancer_1A52-MMGBSA_1-001.maegz
	ZINC000096113181	198461	natural-products.230779	45686.1	45686.1																																			586625	/home/nagmibano/Desktop/Breast_Cancer/vsw_ZINC_Natural_Breast_Cancer_1A52	vsw_ZINC_Natural_Breast_Cancer_1A52-MMGBSA_1-001.maegz
	ZINC000032124437	198462	natural-products.96409	45686.1	45686.1																																			219241	/home/nagmibano/Desktop/Breast_Cancer/vsw_ZINC_Natural_Breast_Cancer_1A52	vsw_ZINC_Natural_Breast_Cancer_1A52-MMGBSA_1-001.maegz
	ZINC000108226658	198463	natural-products.253619	45686.1	45686.1																																			640342	/home/nagmibano/Desktop/Breast_Cancer/vsw_ZINC_Natural_Breast_Cancer_1A52	vsw_ZINC_Natural_Breast_Cancer_1A52-MMGBSA_1-001.maegz
	ZINC000035270904	198464	natural-products.223463	45686.1	45686.1																																			561130	/home/nagmibano/Desktop/Breast_Cancer/vsw_ZINC_Natural_Breast_Cancer_1A52	vsw_ZINC_Natural_Breast_Cancer_1A52-MMGBSA_1-001.maegz
	ZINC000014719956	198465	natural-products.8062	45686.1	45686.1																																			16564	/home/nagmibano/Desktop/Breast_Cancer/vsw_ZINC_Natural_Breast_Cancer_1A52	vsw_ZINC_Natural_Breast_Cancer_1A52-MMGBSA_1-001.maegz
	ZINC000008299188	198466	natural-products.41284	45686.1	45686.1																																			92194	/home/nagmibano/Desktop/Breast_Cancer/vsw_ZINC_Natural_Breast_Cancer_1A52	vsw_ZINC_Natural_Breast_Cancer_1A52-MMGBSA_1-001.maegz
	ZINC000014439528	198467	natural-products.226165	45686.1	45686.1																																			569631	/home/nagmibano/Desktop/Breast_Cancer/vsw_ZINC_Natural_Breast_Cancer_1A52	vsw_ZINC_Natural_Breast_Cancer_1A52-MMGBSA_1-001.maegz
	ZINC000014728437	198468	natural-products.30398	45686.1	45686.1																																			66787	/home/nagmibano/Desktop/Breast_Cancer/vsw_ZINC_Natural_Breast_Cancer_1A52	vsw_ZINC_Natural_Breast_Cancer_1A52-MMGBSA_1-001.maegz
	ZINC000070454309	198469	natural-products.268548	45686.1	45686.1																																			682908	/home/nagmibano/Desktop/Breast_Cancer/vsw_ZINC_Natural_Breast_Cancer_1A52	vsw_ZINC_Natural_Breast_Cancer_1A52-MMGBSA_1-001.maegz
	ZINC000096113774	198470	natural-products.152191	45686.1	45686.1																																			378737	/home/nagmibano/Desktop/Breast_Cancer/vsw_ZINC_Natural_Breast_Cancer_1A52	vsw_ZINC_Natural_Breast_Cancer_1A52-MMGBSA_1-001.maegz
	ZINC000012861340	198471	natural-products.80012	45686.1	45686.1																																			185233	/home/nagmibano/Desktop/Breast_Cancer/vsw_ZINC_Natural_Breast_Cancer_1A52	vsw_ZINC_Natural_Breast_Cancer_1A52-MMGBSA_1-001.maegz
	ZINC000005999028	198472	natural-products.16309	45686.1	45686.1																																			34240	/home/nagmibano/Desktop/Breast_Cancer/vsw_ZINC_Natural_Breast_Cancer_1A52	vsw_ZINC_Natural_Breast_Cancer_1A52-MMGBSA_1-001.maegz
	ZINC000002261576	198473	natural-products.67619	45686.1	45686.1																																			149939	/home/nagmibano/Desktop/Breast_Cancer/vsw_ZINC_Natural_Breast_Cancer_1A52	vsw_ZINC_Natural_Breast_Cancer_1A52-MMGBSA_1-001.maegz
	ZINC000226312998	198474	natural-products.6651	45686.1	45686.1																																			14101	/home/nagmibano/Desktop/Breast_Cancer/vsw_ZINC_Natural_Breast_Cancer_1A52	vsw_ZINC_Natural_Breast_Cancer_1A52-MMGBSA_1-001.maegz
	ZINC000003860973	198475	natural-products.32134	45686.1	45686.1																																			70018	/home/nagmibano/Desktop/Breast_Cancer/vsw_ZINC_Natural_Breast_Cancer_1A52	vsw_ZINC_Natural_Breast_Cancer_1A52-MMGBSA_1-001.maegz
	ZINC000013340570	198476	natural-products.7925	45686.1	45686.1																																			16219	/home/nagmibano/Desktop/Breast_Cancer/vsw_ZINC_Natural_Breast_Cancer_1A52	vsw_ZINC_Natural_Breast_Cancer_1A52-MMGBSA_1-001.maegz
	ZINC000017219227	198477	natural-products.84357	45686.1	45686.1																																			194154	/home/nagmibano/Desktop/Breast_Cancer/vsw_ZINC_Natural_Breast_Cancer_1A52	vsw_ZINC_Natural_Breast_Cancer_1A52-MMGBSA_1-001.maegz
	ZINC000014820536	198478	natural-products.156857	45686.1	45686.1																																			389209	/home/nagmibano/Desktop/Breast_Cancer/vsw_ZINC_Natural_Breast_Cancer_1A52	vsw_ZINC_Natural_Breast_Cancer_1A52-MMGBSA_1-001.maegz
	ZINC000000485566	198479	natural-products.86698	45686.1	45686.1																																			200659	/home/nagmibano/Desktop/Breast_Cancer/vsw_ZINC_Natural_Breast_Cancer_1A52	vsw_ZINC_Natural_Breast_Cancer_1A52-MMGBSA_1-001.maegz
	ZINC000034183299	198480	natural-products.201626	45686.1	45686.1																																			484464	/home/nagmibano/Desktop/Breast_Cancer/vsw_ZINC_Natural_Breast_Cancer_1A52	vsw_ZINC_Natural_Breast_Cancer_1A52-MMGBSA_1-001.maegz
	ZINC000015151125	198481	natural-products.18850	45686.1	45686.1																																			39489	/home/nagmibano/Desktop/Breast_Cancer/vsw_ZINC_Natural_Breast_Cancer_1A52	vsw_ZINC_Natural_Breast_Cancer_1A52-MMGBSA_1-001.maegz
	ZINC000824411945	198482	natural-products.26694	45686.1	45686.1																																			58933	/home/nagmibano/Desktop/Breast_Cancer/vsw_ZINC_Natural_Breast_Cancer_1A52	vsw_ZINC_Natural_Breast_Cancer_1A52-MMGBSA_1-001.maegz
	ZINC000013327870	198483	natural-products.16832	45686.1	45686.1																																			35249	/home/nagmibano/Desktop/Breast_Cancer/vsw_ZINC_Natural_Breast_Cancer_1A52	vsw_ZINC_Natural_Breast_Cancer_1A52-MMGBSA_1-001.maegz
	ZINC000006567315	198484	natural-products.264697	45686.1	45686.1																																			673775	/home/nagmibano/Desktop/Breast_Cancer/vsw_ZINC_Natural_Breast_Cancer_1A52	vsw_ZINC_Natural_Breast_Cancer_1A52-MMGBSA_1-001.maegz
	ZINC000104185898	198485	natural-products.28654	45686.1	45686.1																																			63279	/home/nagmibano/Desktop/Breast_Cancer/vsw_ZINC_Natural_Breast_Cancer_1A52	vsw_ZINC_Natural_Breast_Cancer_1A52-MMGBSA_1-001.maegz
	ZINC000014589732	198486	natural-products.55909	45686.1	45686.1																																			127686	/home/nagmibano/Desktop/Breast_Cancer/vsw_ZINC_Natural_Breast_Cancer_1A52	vsw_ZINC_Natural_Breast_Cancer_1A52-MMGBSA_1-001.maegz
	ZINC000217644235	198487	natural-products.105228	45686.1	45686.1																																			245221	/home/nagmibano/Desktop/Breast_Cancer/vsw_ZINC_Natural_Breast_Cancer_1A52	vsw_ZINC_Natural_Breast_Cancer_1A52-MMGBSA_1-001.maegz
	ZINC000003839700	198488	natural-products.261823	45686.1	45686.1																																			668627	/home/nagmibano/Desktop/Breast_Cancer/vsw_ZINC_Natural_Breast_Cancer_1A52	vsw_ZINC_Natural_Breast_Cancer_1A52-MMGBSA_1-001.maegz
	ZINC000077263726	198489	natural-products.195833	45686.1	45686.1																																			469158	/home/nagmibano/Desktop/Breast_Cancer/vsw_ZINC_Natural_Breast_Cancer_1A52	vsw_ZINC_Natural_Breast_Cancer_1A52-MMGBSA_1-001.maegz
	ZINC000253504219	198490	natural-products.23324	45686.1	45686.1																																			49312	/home/nagmibano/Desktop/Breast_Cancer/vsw_ZINC_Natural_Breast_Cancer_1A52	vsw_ZINC_Natural_Breast_Cancer_1A52-MMGBSA_1-001.maegz
	ZINC000217783256	198491	natural-products.104548	45686.1	45686.1																																			243494	/home/nagmibano/Desktop/Breast_Cancer/vsw_ZINC_Natural_Breast_Cancer_1A52	vsw_ZINC_Natural_Breast_Cancer_1A52-MMGBSA_1-001.maegz
	ZINC000014448648	198492	natural-products.31846	45686.1	45686.1																																			69410	/home/nagmibano/Desktop/Breast_Cancer/vsw_ZINC_Natural_Breast_Cancer_1A52	vsw_ZINC_Natural_Breast_Cancer_1A52-MMGBSA_1-001.maegz
	ZINC000000100939	198493	natural-products.70894	45686.1	45686.1																																			159297	/home/nagmibano/Desktop/Breast_Cancer/vsw_ZINC_Natural_Breast_Cancer_1A52	vsw_ZINC_Natural_Breast_Cancer_1A52-MMGBSA_1-001.maegz
	ZINC000105741014	198494	natural-products.34816	45686.1	45686.1																																			76508	/home/nagmibano/Desktop/Breast_Cancer/vsw_ZINC_Natural_Breast_Cancer_1A52	vsw_ZINC_Natural_Breast_Cancer_1A52-MMGBSA_1-001.maegz
	ZINC000014822012	198495	natural-products.157044	45686.1	45686.1																																			389534	/home/nagmibano/Desktop/Breast_Cancer/vsw_ZINC_Natural_Breast_Cancer_1A52	vsw_ZINC_Natural_Breast_Cancer_1A52-MMGBSA_1-001.maegz
	ZINC000085545719	198496	natural-products.49045	45686.1	45686.1																																			112205	/home/nagmibano/Desktop/Breast_Cancer/vsw_ZINC_Natural_Breast_Cancer_1A52	vsw_ZINC_Natural_Breast_Cancer_1A52-MMGBSA_1-001.maegz
	ZINC000100070981	198497	natural-products.234738	45686.1	45686.1																																			598128	/home/nagmibano/Desktop/Breast_Cancer/vsw_ZINC_Natural_Breast_Cancer_1A52	vsw_ZINC_Natural_Breast_Cancer_1A52-MMGBSA_1-001.maegz
	ZINC000198898708	198498	natural-products.110773	45686.1	45686.1																																			259303	/home/nagmibano/Desktop/Breast_Cancer/vsw_ZINC_Natural_Breast_Cancer_1A52	vsw_ZINC_Natural_Breast_Cancer_1A52-MMGBSA_1-001.maegz
	ZINC000070454950	198499	natural-products.42590	45686.1	45686.1																																			95791	/home/nagmibano/Desktop/Breast_Cancer/vsw_ZINC_Natural_Breast_Cancer_1A52	vsw_ZINC_Natural_Breast_Cancer_1A52-MMGBSA_1-001.maegz
	ZINC000105223888	198500	natural-products.234181	45686.1	45686.1																																			596869	/home/nagmibano/Desktop/Breast_Cancer/vsw_ZINC_Natural_Breast_Cancer_1A52	vsw_ZINC_Natural_Breast_Cancer_1A52-MMGBSA_1-001.maegz
	ZINC000000518121	198501	natural-products.244117	45686.1	45686.1																																			619212	/home/nagmibano/Desktop/Breast_Cancer/vsw_ZINC_Natural_Breast_Cancer_1A52	vsw_ZINC_Natural_Breast_Cancer_1A52-MMGBSA_1-001.maegz
	ZINC000000850036	198502	natural-products.9939	45686.1	45686.1																																			20370	/home/nagmibano/Desktop/Breast_Cancer/vsw_ZINC_Natural_Breast_Cancer_1A52	vsw_ZINC_Natural_Breast_Cancer_1A52-MMGBSA_1-001.maegz
	ZINC000000295011	198503	natural-products.81647	45686.1	45686.1																																			188497	/home/nagmibano/Desktop/Breast_Cancer/vsw_ZINC_Natural_Breast_Cancer_1A52	vsw_ZINC_Natural_Breast_Cancer_1A52-MMGBSA_1-001.maegz
	ZINC000000351652	198504	natural-products.72673	45686.1	45686.1																																			164372	/home/nagmibano/Desktop/Breast_Cancer/vsw_ZINC_Natural_Breast_Cancer_1A52	vsw_ZINC_Natural_Breast_Cancer_1A52-MMGBSA_1-001.maegz
	ZINC000031165847	198505	natural-products.212586	45686.1	45686.1																																			513606	/home/nagmibano/Desktop/Breast_Cancer/vsw_ZINC_Natural_Breast_Cancer_1A52	vsw_ZINC_Natural_Breast_Cancer_1A52-MMGBSA_1-001.maegz
	ZINC000004073138	198506	natural-products.242462	45686.1	45686.1																																			615867	/home/nagmibano/Desktop/Breast_Cancer/vsw_ZINC_Natural_Breast_Cancer_1A52	vsw_ZINC_Natural_Breast_Cancer_1A52-MMGBSA_1-001.maegz
	ZINC000000092972	198507	natural-products.31245	45686.1	45686.1																																			68310	/home/nagmibano/Desktop/Breast_Cancer/vsw_ZINC_Natural_Breast_Cancer_1A52	vsw_ZINC_Natural_Breast_Cancer_1A52-MMGBSA_1-001.maegz
	ZINC000014503976	198508	natural-products.128747	45686.1	45686.1																																			312913	/home/nagmibano/Desktop/Breast_Cancer/vsw_ZINC_Natural_Breast_Cancer_1A52	vsw_ZINC_Natural_Breast_Cancer_1A52-MMGBSA_1-001.maegz
	ZINC000070455215	198509	natural-products.117055	45686.1	45686.1																																			277675	/home/nagmibano/Desktop/Breast_Cancer/vsw_ZINC_Natural_Breast_Cancer_1A52	vsw_ZINC_Natural_Breast_Cancer_1A52-MMGBSA_1-001.maegz
	ZINC000000519347	198510	natural-products.102498	45686.1	45686.1																																			237194	/home/nagmibano/Desktop/Breast_Cancer/vsw_ZINC_Natural_Breast_Cancer_1A52	vsw_ZINC_Natural_Breast_Cancer_1A52-MMGBSA_1-001.maegz
	ZINC000247894383	198511	natural-products.228496	45686.1	45686.1																																			577300	/home/nagmibano/Desktop/Breast_Cancer/vsw_ZINC_Natural_Breast_Cancer_1A52	vsw_ZINC_Natural_Breast_Cancer_1A52-MMGBSA_1-001.maegz
	ZINC000096220918	198512	natural-products.151821	45686.1	45686.1																																			377843	/home/nagmibano/Desktop/Breast_Cancer/vsw_ZINC_Natural_Breast_Cancer_1A52	vsw_ZINC_Natural_Breast_Cancer_1A52-MMGBSA_1-001.maegz
	ZINC000514288549	198513	natural-products.215404	45686.1	45686.1																																			522783	/home/nagmibano/Desktop/Breast_Cancer/vsw_ZINC_Natural_Breast_Cancer_1A52	vsw_ZINC_Natural_Breast_Cancer_1A52-MMGBSA_1-001.maegz
	ZINC000032296455	198514	natural-products.154562	45686.1	45686.1																																			384412	/home/nagmibano/Desktop/Breast_Cancer/vsw_ZINC_Natural_Breast_Cancer_1A52	vsw_ZINC_Natural_Breast_Cancer_1A52-MMGBSA_1-001.maegz
	ZINC000253498769	198515	natural-products.11964	45686.1	45686.1																																			24966	/home/nagmibano/Desktop/Breast_Cancer/vsw_ZINC_Natural_Breast_Cancer_1A52	vsw_ZINC_Natural_Breast_Cancer_1A52-MMGBSA_1-001.maegz
	ZINC000096222565	198516	natural-products.150225	45686.1	45686.1																																			372246	/home/nagmibano/Desktop/Breast_Cancer/vsw_ZINC_Natural_Breast_Cancer_1A52	vsw_ZINC_Natural_Breast_Cancer_1A52-MMGBSA_1-001.maegz
	ZINC000096116523	198517	natural-products.152156	45686.1	45686.1																																			378666	/home/nagmibano/Desktop/Breast_Cancer/vsw_ZINC_Natural_Breast_Cancer_1A52	vsw_ZINC_Natural_Breast_Cancer_1A52-MMGBSA_1-001.maegz
	ZINC000011765862	198518	natural-products.178942	45686.1	45686.1																																			435124	/home/nagmibano/Desktop/Breast_Cancer/vsw_ZINC_Natural_Breast_Cancer_1A52	vsw_ZINC_Natural_Breast_Cancer_1A52-MMGBSA_1-001.maegz
	ZINC000012296430	198519	natural-products.173385	45686.1	45686.1																																			422917	/home/nagmibano/Desktop/Breast_Cancer/vsw_ZINC_Natural_Breast_Cancer_1A52	vsw_ZINC_Natural_Breast_Cancer_1A52-MMGBSA_1-001.maegz
	ZINC000014647417	198520	natural-products.11727	45686.1	45686.1																																			24608	/home/nagmibano/Desktop/Breast_Cancer/vsw_ZINC_Natural_Breast_Cancer_1A52	vsw_ZINC_Natural_Breast_Cancer_1A52-MMGBSA_1-001.maegz
	ZINC000015118964	198521	natural-products.41588	45686.1	45686.1																																			92812	/home/nagmibano/Desktop/Breast_Cancer/vsw_ZINC_Natural_Breast_Cancer_1A52	vsw_ZINC_Natural_Breast_Cancer_1A52-MMGBSA_1-001.maegz
	ZINC000070451081	198522	natural-products.268716	45686.1	45686.1																																			683196	/home/nagmibano/Desktop/Breast_Cancer/vsw_ZINC_Natural_Breast_Cancer_1A52	vsw_ZINC_Natural_Breast_Cancer_1A52-MMGBSA_1-001.maegz
	ZINC000038877976	198523	natural-products.15946	45686.1	45686.1																																			33554	/home/nagmibano/Desktop/Breast_Cancer/vsw_ZINC_Natural_Breast_Cancer_1A52	vsw_ZINC_Natural_Breast_Cancer_1A52-MMGBSA_1-001.maegz
	ZINC000028971866	198524	natural-products.21335	45686.1	45686.1																																			44622	/home/nagmibano/Desktop/Breast_Cancer/vsw_ZINC_Natural_Breast_Cancer_1A52	vsw_ZINC_Natural_Breast_Cancer_1A52-MMGBSA_1-001.maegz
	ZINC000013340866	198525	natural-products.19531	45686.1	45686.1																																			40962	/home/nagmibano/Desktop/Breast_Cancer/vsw_ZINC_Natural_Breast_Cancer_1A52	vsw_ZINC_Natural_Breast_Cancer_1A52-MMGBSA_1-001.maegz
	ZINC000038352596	198526	natural-products.268998	45686.1	45686.1																																			683867	/home/nagmibano/Desktop/Breast_Cancer/vsw_ZINC_Natural_Breast_Cancer_1A52	vsw_ZINC_Natural_Breast_Cancer_1A52-MMGBSA_1-001.maegz
	ZINC000000300180	198527	natural-products.81537	45686.1	45686.1																																			188325	/home/nagmibano/Desktop/Breast_Cancer/vsw_ZINC_Natural_Breast_Cancer_1A52	vsw_ZINC_Natural_Breast_Cancer_1A52-MMGBSA_1-001.maegz
	ZINC000006066835	198528	natural-products.126753	45686.1	45686.1																																			307453	/home/nagmibano/Desktop/Breast_Cancer/vsw_ZINC_Natural_Breast_Cancer_1A52	vsw_ZINC_Natural_Breast_Cancer_1A52-MMGBSA_1-001.maegz
	ZINC000038420862	198529	natural-products.9375	45686.1	45686.1																																			19162	/home/nagmibano/Desktop/Breast_Cancer/vsw_ZINC_Natural_Breast_Cancer_1A52	vsw_ZINC_Natural_Breast_Cancer_1A52-MMGBSA_1-001.maegz
	ZINC000253413678	198530	natural-products.205978	45686.1	45686.1																																			495246	/home/nagmibano/Desktop/Breast_Cancer/vsw_ZINC_Natural_Breast_Cancer_1A52	vsw_ZINC_Natural_Breast_Cancer_1A52-MMGBSA_1-001.maegz
[truncated: 30,135 more rows]
[truncated: 375 more columns]

## Sheet: Preapred_Data
Unique	PDB ID	Docking Score	Title		Title/PDB	1A52	3PP0	4EJN	4I23	7R9V	Gaps	Total	Average
[truncated: 31,795 more rows]

## Sheet: Docking_Final
PDB ID	Case	Ligand	Resolution	gridbox xcent	gridbox xrange	gridbox ycent	gridbox yrange	gridbox zcent	gridbox zrange
[truncated: 16 more rows]

[truncated: 4 more sheets: Pharmacokinetics, DFT, WaterMap, MMGBSA]
